# Supplementary material for: ERK Inhibitor Ulixertinib Inhibits High-Risk Neuroblastoma Growth In Vitro and In Vivo
Source: Cancers (Basel). 2022 Nov 10;14(22):5534. doi: 10.3390/cancers14225534 (PMC9688897; doi:10.3390/cancers14225534)
Supplement: Supplementary file 1 [file cancers-14-05534-s001.zip]

Archive with 7 entries (7 files):
- cancers-1968771- original westernblot.pdf
- Figure-S1FR.pdf
- Figure-S2FR.pdf
- Figure-S3.pdf
- Supplementary Figure&table legend-F1R.pdf
- Table S1_CZ.xlsx
- Table S2_CZ.xlsx
