# Supplementary material for: ERK Inhibitor Ulixertinib Inhibits High-Risk Neuroblastoma Growth In Vitro and In Vivo
Source: Cancers (Basel). 2022 Nov 10;14(22):5534. doi: 10.3390/cancers14225534 (PMC9688897; doi:10.3390/cancers14225534)
Supplement: Supplementary file 1 [file cancers-14-05534-s001.zip › Table S1_CZ.xlsx]

## Sheet: Ulixertinib_vs_DMSO
GeneSymbol	baseMean	log2FoldChange	lfcSE	stat	pvalue	padj
RP11-111K18.1	80.597	21.4392	3.19481	6.71065	1.93758e-11	1.01768e-09
RP1-27O5.3	42.4589	21.0705	3.03246	6.94832	3.69651e-12	2.07473e-10
DAGLA	45.5076	9.17726	2.12086	4.32714	1.51055e-05	0.000295296
MROH7	23.5931	6.77191	1.83551	3.68938	0.000224802	0.00323679
RP1-130H16.18	8.05811	6.73971	1.999	3.37155	0.000747475	0.00902485
ADAM12	136.526	6.35774	0.380437	16.7116	1.07812e-62	7.65946e-60
KIDINS220	196.613	5.4592	1.49638	3.64827	0.000264009	0.00371566
MTRNR2L1	6.87841	5.01748	1.38361	3.62636	0.00028744	0.00399177
MN1	15.8034	4.27544	1.41468	3.02219	0.0025095	0.0248147
TIAM1	165.692	4.20622	0.650333	6.46779	9.94462e-11	4.7942e-09
RAD54L2	315.721	4.18446	0.840138	4.98069	6.33595e-07	1.69526e-05
KANK2	254.685	4.07845	0.669981	6.08741	1.14753e-09	4.83304e-08
MTRNR2L12	2135.98	3.81872	0.0860008	44.4033	0	0
ZC3H13	62.0477	3.78035	1.15277	3.27935	0.00104045	0.0118619
SOX5	3.55458	3.43399	1.18235	2.90437	0.00367987	0.0339179
PPIAL4C	13.8186	3.4242	0.577274	5.93168	2.99858e-09	1.20465e-07
MTRNR2L8	680.542	3.36235	0.129583	25.9474	1.9441e-148	7.49782e-145
SYNGAP1	149.557	3.34196	0.695375	4.80598	1.53993e-06	3.84228e-05
TMEM80	22.0172	3.27502	0.786691	4.16303	3.14057e-05	0.000572105
ZNF383	50.3695	3.24427	1.17948	2.7506	0.00594862	0.0499362
PRPH	803.613	3.13108	0.9752	3.21071	0.00132409	0.0145548
PPIAL4G	14.4039	3.02589	0.531812	5.68978	1.27203e-08	4.55452e-07
PCLO	297.83	3.02504	0.233709	12.9437	2.55185e-38	7.48829e-36
WNK2	117.042	2.90178	0.214289	13.5414	8.90324e-42	3.08155e-39
LUZP6	75.1281	2.88226	0.766985	3.75791	0.00017134	0.00254927
STX16-NPEPL1	24.6673	2.74669	0.445534	6.16494	7.05092e-10	3.05464e-08
TAF1L	8.18027	2.63685	0.730693	3.6087	0.00030774	0.00422372
HOXD3	54.0146	2.63608	0.596549	4.41888	9.92145e-06	0.000205564
MAGI1	103.756	2.6298	0.699126	3.76155	0.000168864	0.00251868
ATP8B2	66.0076	2.62911	0.845156	3.1108	0.00186581	0.0193438
PHF3	221.467	2.62843	0.363297	7.23495	4.65708e-13	2.91035e-11
PPIP5K1	144.78	2.42904	0.644751	3.76741	0.000164952	0.00247264
PABPC3	119.173	2.40418	0.197332	12.1834	3.81011e-34	8.86738e-32
RP11-302B13.5	9.2478	2.33945	0.827003	2.82883	0.00467188	0.0411291
RPEL1	8.40734	2.30652	0.669916	3.443	0.0005753	0.0071933
KIF1B	329.135	2.28726	0.538997	4.24354	2.20018e-05	0.00041771
AC136616.1	4.65217	2.28599	0.731039	3.12704	0.00176578	0.0184199
RP11-51F16.8	24.911	2.27789	0.75207	3.02882	0.00245508	0.0243676
MBNL2	116.105	2.25346	0.527824	4.26934	1.96051e-05	0.000376176
SETSIP	23.1511	2.21789	0.362759	6.11394	9.7199e-10	4.12591e-08
HSPE1-MOB4	329.893	2.21181	0.570021	3.88023	0.000104357	0.0016592
MARCH6	1360.75	2.19344	0.202337	10.8405	2.21185e-27	3.77932e-25
RRBP1	244.087	2.15531	0.28505	7.56118	3.99418e-14	2.77915e-12
GCHFR	23.151	2.15507	0.350628	6.1463	7.93096e-10	3.41487e-08
H3F3C	176.566	2.14632	0.16325	13.1474	1.76055e-39	5.42349e-37
MGAT5	1441.58	2.1427	0.453351	4.72635	2.28591e-06	5.44292e-05
RP11-1212A22.4	62.4227	2.08038	0.575415	3.61545	0.000299829	0.00413405
EIF2S3L	33.7247	2.04963	0.321534	6.37454	1.83514e-10	8.6918e-09
ATP13A3	219.72	2.0211	0.688545	2.93532	0.00333204	0.0312561
HIST1H3J	9.13124	2.00613	0.639907	3.13504	0.00171831	0.0180013
LUC7L	1020.98	1.99776	0.572474	3.4897	0.000483563	0.00622544
SEPT4	33.2748	1.96736	0.649386	3.02958	0.00244898	0.0243339
SLC38A10	334.928	1.9645	0.362863	5.41387	6.16753e-08	1.9635e-06
SEC22C	431.985	1.96378	0.233523	8.4094	4.12108e-17	3.60055e-15
CNOT6	258.785	1.91428	0.670359	2.8556	0.00429551	0.0383993
H2BFS	48.7007	1.88866	0.366162	5.158	2.49602e-07	7.15341e-06
SLC25A37	258.867	1.88433	0.146518	12.8607	7.48688e-38	2.10545e-35
EIF5AL1	55.3176	1.87133	0.261625	7.15274	8.50635e-13	5.08066e-11
NFYA	499.798	1.87127	0.536369	3.48878	0.000485235	0.00623804
REPS2	8.05691	1.84832	0.586929	3.14913	0.00163757	0.0172969
OVCA2	74.0279	1.8363	0.467422	3.92857	8.54533e-05	0.00139143
AC024592.12	11.7952	1.83076	0.606304	3.01954	0.0025316	0.0249801
FBRSL1	97.8993	1.80991	0.652304	2.77464	0.00552632	0.047109
NPIPB3	57.1848	1.75921	0.435575	4.03882	5.37202e-05	0.000924337
CC2D2A	98.9054	1.75367	0.51963	3.37485	0.000738561	0.00892921
TNS1	54.3464	1.75057	0.614624	2.8482	0.00439672	0.0391743
CXCL14	23.2787	1.73128	0.438802	3.94546	7.96459e-05	0.00130791
MAP1LC3B2	97.7971	1.69132	0.199756	8.46694	2.51927e-17	2.23726e-15
KIF4B	23.2454	1.68967	0.360852	4.68243	2.8349e-06	6.56942e-05
USP6	17.3915	1.66243	0.400478	4.1511	3.30874e-05	0.00060031
OTUD5	290.571	1.65987	0.236503	7.01837	2.24478e-12	1.28395e-10
ENTHD2	109.636	1.62921	0.484845	3.36026	0.000778683	0.0093183
CCDC12	301.268	1.5667	0.449563	3.48495	0.000492223	0.00630985
NLGN4Y	20.5149	1.51841	0.325169	4.66962	3.01763e-06	6.93926e-05
GLUD2	65.3768	1.51494	0.241293	6.27844	3.41992e-10	1.55959e-08
SPON1	76.6353	1.50329	0.544917	2.75875	0.00580231	0.0490435
RECQL	321.426	1.48248	0.393956	3.76306	0.00016785	0.00250633
SLC25A52	12.1239	1.48112	0.535639	2.76513	0.00568993	0.0482295
B3GALT4	29.3205	1.43077	0.450141	3.1785	0.00148042	0.0159357
UBR5	590.517	1.4068	0.487074	2.88826	0.00387376	0.0352615
HIST3H2BB	78.0786	1.40603	0.382782	3.67319	0.000239545	0.00342169
FAM163B	48.654	1.38533	0.258676	5.35545	8.5346e-08	2.65754e-06
B3GNT4	277.815	1.38464	0.441693	3.13484	0.00171947	0.0180064
HIST1H2BE	33.4198	1.38047	0.290206	4.75688	1.96606e-06	4.79474e-05
AL589743.1	21.6932	1.37487	0.391828	3.50885	0.000450045	0.00585885
SLC18A2	20.4853	1.37486	0.323347	4.25196	2.11908e-05	0.000404303
CARD11	21.2355	1.37153	0.373497	3.67213	0.000240536	0.0034286
TCEAL6	13.7497	1.36367	0.453005	3.01027	0.00261017	0.0255848
PODN	51.7952	1.36036	0.270697	5.02542	5.02344e-07	1.36436e-05
LRRC16B	91.2448	1.31677	0.376468	3.49769	0.000469303	0.00607663
USP48	264.433	1.27449	0.230871	5.52036	3.38304e-08	1.12616e-06
MTUS2	13.0155	1.24647	0.404556	3.08108	0.0020625	0.0210994
MFSD2B	38.45	1.23183	0.354111	3.47865	0.00050394	0.00643256
AP1G2	102.231	1.23151	0.401641	3.06621	0.00216794	0.0219704
HIST2H3A	28.4814	1.22317	0.377127	3.24338	0.00118123	0.0132103
MYO15B	32.6606	1.21185	0.366892	3.30303	0.000956461	0.0110727
SLC1A7	25.9437	1.20946	0.402992	3.00119	0.00268925	0.02621
USH1C	76.14	1.20891	0.196458	6.15352	7.57828e-10	3.26822e-08
TXNIP	962.957	1.20426	0.116449	10.3415	4.57325e-25	6.71e-23
RIIAD1	40.0534	1.20378	0.33611	3.58149	0.00034164	0.00461393
H2AFY	956.45	1.19958	0.136055	8.81693	1.1764e-18	1.1507e-16
SLC6A17	35.0795	1.19949	0.299717	4.00207	6.27916e-05	0.00106281
KLF11	17.6065	1.19748	0.399218	2.99957	0.00270364	0.0262933
HIST1H2BN	45.4939	1.19689	0.374476	3.19618	0.00139259	0.0151835
NAGS	30.6845	1.19182	0.425411	2.80158	0.00508537	0.0441304
HIST1H2AC	388.85	1.19053	0.163485	7.28217	3.28492e-13	2.09158e-11
ASPHD1	159.323	1.1715	0.243058	4.81984	1.43674e-06	3.59478e-05
BAIAP2	301.962	1.16061	0.208034	5.57893	2.42006e-08	8.22852e-07
TPT1	11149.9	1.15974	0.149149	7.77572	7.50218e-15	5.47396e-13
SCUBE1	195.606	1.15451	0.13179	8.76021	1.94879e-18	1.86565e-16
TNFRSF25	22.759	1.14222	0.351341	3.25103	0.00114987	0.0129454
HIST2H3C	29.6198	1.12578	0.351184	3.20567	0.00134748	0.0147637
SEC16A	560.369	1.10857	0.323297	3.42894	0.000605937	0.00751079
C9orf172	32.3159	1.06977	0.379195	2.82116	0.00478502	0.0419012
TESK2	30.4827	1.0647	0.288531	3.69007	0.000224195	0.00322977
FKBP1C	88.8259	1.05445	0.237456	4.44064	8.96926e-06	0.000187272
CREBRF	118.683	1.03905	0.193111	5.38061	7.4235e-08	2.32497e-06
ZCWPW1	23.8413	1.01343	0.333014	3.04322	0.00234065	0.0233952
HIST1H4H	62.1141	1.01054	0.321524	3.14299	0.00167234	0.0175816
YPEL4	34.6183	1.00502	0.255842	3.92829	8.55522e-05	0.0013922
CSTF1	251.279	0.998566	0.276753	3.60814	0.000308397	0.00423059
SLC8A3	259.473	0.995593	0.173861	5.72636	1.02608e-08	3.74339e-07
LIX1	197.862	0.995334	0.112938	8.81312	1.21713e-18	1.18624e-16
OSGEP	125.438	0.979193	0.291532	3.35878	0.000782864	0.00936419
RGPD4	53.577	0.973591	0.308338	3.15754	0.00159106	0.0169276
NLGN4X	463.091	0.968077	0.348882	2.7748	0.00552354	0.0471002
CNTFR	915.326	0.967698	0.233846	4.13818	3.50065e-05	0.000630468
ZNF211	298.503	0.948505	0.28573	3.31959	0.000901508	0.0105542
HSD17B12	169.97	0.943371	0.241826	3.90104	9.57822e-05	0.00154286
HIST1H2BG	205.435	0.940311	0.155359	6.0525	1.42618e-09	5.96014e-08
TVP23C	63.3884	0.931703	0.216927	4.29501	1.74689e-05	0.000339286
RUNDC3A	256.691	0.930869	0.312512	2.97866	0.0028951	0.0277258
TMEM106B	246.109	0.91882	0.285512	3.21815	0.0012902	0.0142402
SYT17	191.113	0.914869	0.307777	2.97251	0.00295375	0.0282075
PPP2R2B	170.474	0.913973	0.131719	6.93879	3.9548e-12	2.21051e-10
LCA5	48.8993	0.909557	0.233664	3.89259	9.91816e-05	0.00159003
ABCA12	111.565	0.898492	0.224638	3.99974	6.34118e-05	0.00107264
ACTG2	60.5221	0.892121	0.223976	3.98312	6.80173e-05	0.00114124
RP1-34B20.21	59.4181	0.885739	0.246847	3.58822	0.000332947	0.00451007
SON	1326.09	0.879679	0.152901	5.75326	8.75401e-09	3.24632e-07
YPEL2	434.813	0.874524	0.0980075	8.92303	4.53706e-19	4.58753e-17
FRMPD1	43.539	0.871225	0.286167	3.04447	0.00233091	0.0233152
NRG3	30.0113	0.870561	0.308544	2.82151	0.00477978	0.0418824
GABRP	212.644	0.866995	0.15346	5.64964	1.6078e-08	5.66654e-07
ANKZF1	226.747	0.8642	0.208873	4.13745	3.51189e-05	0.00063207
ABCC8	228.163	0.861632	0.216968	3.97124	7.14983e-05	0.00119238
ADRA2A	180.576	0.852929	0.178246	4.78512	1.70884e-06	4.23243e-05
KIAA1456	30.7102	0.852922	0.301222	2.83154	0.00463249	0.0408837
DLX3	71.122	0.848517	0.179673	4.72257	2.32878e-06	5.51975e-05
ACOT11	160.289	0.839981	0.179385	4.68255	2.83329e-06	6.56942e-05
CALCOCO1	244.386	0.838092	0.21387	3.9187	8.90291e-05	0.00144529
SEZ6L	127.834	0.828945	0.141324	5.86558	4.47564e-09	1.75368e-07
OXTR	46.533	0.828178	0.276708	2.99297	0.00276277	0.0267526
CRB2	151.707	0.824958	0.291016	2.83475	0.00458611	0.0405672
SLC2A1	1773.57	0.822925	0.0606865	13.5603	6.88823e-42	2.44686e-39
KANK4	55.4303	0.816534	0.267706	3.05012	0.0022875	0.0229831
ZNF746	262.739	0.815305	0.218887	3.72478	0.000195489	0.00285895
GRID1	389.5	0.815081	0.157321	5.18102	2.20679e-07	6.38551e-06
FAM65C	38.1543	0.814665	0.243663	3.34341	0.000827567	0.00981195
RHBDD3	145.772	0.813059	0.221542	3.67	0.000242546	0.00344633
ARRDC4	172.334	0.812858	0.156626	5.18981	2.10506e-07	6.13718e-06
HIST1H2AE	115.019	0.811238	0.277336	2.92511	0.00344332	0.0321214
HIST2H4B	174.743	0.810183	0.122834	6.59574	4.23146e-11	2.15135e-09
CLIP3	679.603	0.810117	0.06879	11.7767	5.14844e-32	1.04742e-29
GIGYF2	592.507	0.803268	0.212432	3.78129	0.00015602	0.00235707
APLP1	924.705	0.802157	0.262117	3.06031	0.00221111	0.022332
TMEM42	89.5547	0.799579	0.256029	3.123	0.0017902	0.0186458
ADCY5	42.4268	0.798946	0.284817	2.80512	0.00502979	0.0437183
CCNG2	814.526	0.791062	0.0640491	12.3509	4.81878e-35	1.19351e-32
PCGF3	456.456	0.788682	0.201856	3.90715	9.33914e-05	0.00150992
ADAMTS2	2155.32	0.781582	0.0446087	17.5208	9.93573e-69	7.88926e-66
SRSF5	1238.13	0.778493	0.191034	4.07515	4.59854e-05	0.00080458
PAIP2B	87.3636	0.772076	0.206014	3.74769	0.000178471	0.0026337
S1PR3	515.91	0.759637	0.259598	2.92621	0.00343118	0.0320303
HIST2H4A	178.696	0.755034	0.118316	6.38152	1.75334e-10	8.31896e-09
KCTD12	1725.59	0.750701	0.0641158	11.7085	1.15275e-31	2.32245e-29
NR4A3	43.5649	0.75016	0.253336	2.96112	0.0030652	0.0291275
IFI27L1	108.897	0.746996	0.226289	3.30108	0.000963149	0.0111358
RP11-546B8.6	89.3557	0.742626	0.176637	4.20425	2.61952e-05	0.000486043
DOC2B	312.579	0.73861	0.2163	3.41475	0.000638409	0.00785915
LSM14A	907.273	0.733045	0.127679	5.74129	9.39578e-09	3.45583e-07
MIDN	771.938	0.728601	0.174491	4.17557	2.97246e-05	0.00054442
STON1	136.666	0.722753	0.144874	4.98884	6.07426e-07	1.63009e-05
SEMA3B	47.4621	0.722663	0.246077	2.93673	0.0033169	0.0311326
CDCA3	152.051	0.721973	0.233959	3.0859	0.00202938	0.0208237
RGS7	115.205	0.718413	0.208671	3.4428	0.00057573	0.0071933
SELENBP1	225.097	0.712465	0.133374	5.34187	9.19949e-08	2.85142e-06
ZNF425	71.14	0.711782	0.202061	3.5226	0.000427328	0.00559756
COMMD1	194.532	0.711398	0.194474	3.65806	0.000254136	0.00359398
KLHDC3	704.176	0.709189	0.210415	3.37044	0.000750493	0.00904083
HIST2H2BE	318.744	0.707413	0.0993658	7.11928	1.08489e-12	6.36711e-11
ROBO2	45.0474	0.700931	0.232614	3.01328	0.00258444	0.0254086
SDSL	46.6885	0.700641	0.237951	2.94447	0.00323505	0.0305479
RGS4	4188.77	0.698676	0.126291	5.53226	3.16132e-08	1.05889e-06
PGAM4	166.74	0.696912	0.151459	4.60133	4.1981e-06	9.43681e-05
LRRC37A3	75.5428	0.695848	0.220307	3.15854	0.00158561	0.0168915
KLHL24	223.609	0.693814	0.223989	3.09754	0.00195136	0.0200995
GRIP1	60.5149	0.689701	0.210398	3.27807	0.00104518	0.0119109
TGFB3	71.8469	0.688756	0.177277	3.8852	0.000102245	0.00163332
KCNN3	77.1082	0.683915	0.219623	3.11404	0.00184547	0.0191697
ABCA1	122.394	0.681021	0.184275	3.69568	0.000219302	0.00317453
PKP1	51.0188	0.680611	0.221937	3.06668	0.00216451	0.0219516
FOSL2	1722.06	0.679561	0.0504919	13.4588	2.73248e-41	9.22108e-39
RAB27B	122.818	0.678856	0.158311	4.28811	1.80198e-05	0.000348732
METTL6	201.794	0.672258	0.230844	2.91217	0.00358923	0.0332071
IGFBP5	3470.9	0.671811	0.0427637	15.7098	1.29519e-55	7.43964e-53
LTBP4	453.132	0.669635	0.178991	3.74115	0.000183177	0.00269494
ARRDC3	541.735	0.665268	0.229207	2.90248	0.00370225	0.034066
HIST2H2AA3	160.08	0.664449	0.209159	3.17677	0.00148925	0.0159926
MXD4	999.771	0.659862	0.153609	4.29572	1.74123e-05	0.000338431
NDRG1	414.589	0.658344	0.0989794	6.65133	2.90465e-11	1.50224e-09
MFAP4	1114.29	0.655499	0.0683183	9.59478	8.4097e-22	1.06092e-19
NBEA	484.112	0.653817	0.114839	5.69332	1.24591e-08	4.47286e-07
NATD1	57.3076	0.65363	0.225393	2.89996	0.00373209	0.0342472
PMP22	197.585	0.651477	0.141927	4.59023	4.42765e-06	9.88695e-05
FRZB	142.037	0.651334	0.153755	4.2362	2.27338e-05	0.000429492
ADAMTS13	97.6546	0.64946	0.229104	2.83479	0.00458562	0.0405672
ATP6V1G2	131.336	0.64846	0.198976	3.25899	0.00111809	0.0126456
ADM	88.5377	0.646398	0.153062	4.22312	2.4094e-05	0.000451086
PIK3IP1	138.112	0.641298	0.220738	2.90525	0.00366961	0.0338349
KIZ	80.8842	0.631815	0.200929	3.14447	0.00166386	0.0175056
NEGR1	267.068	0.623482	0.169665	3.67478	0.000238051	0.00340576
MAGED4	315.137	0.619912	0.0977858	6.33949	2.30525e-10	1.08423e-08
KCNJ11	192.509	0.619211	0.171019	3.62073	0.000293778	0.00406274
RGS9	126.547	0.619042	0.171784	3.60361	0.000313824	0.00429274
YPEL3	240.795	0.618962	0.20196	3.06478	0.0021783	0.0220418
TYW1B	93.9415	0.616864	0.172511	3.5758	0.000349158	0.00469668
TLX3	329.59	0.614339	0.101588	6.04735	1.47246e-09	6.13458e-08
NCAN	94.1333	0.612399	0.192401	3.18293	0.00145791	0.0157311
TMEM8B	155.897	0.608123	0.166602	3.65014	0.000262094	0.00369684
PLEKHG5	75.1507	0.606406	0.20384	2.97492	0.00293068	0.0280268
C2orf74	125.322	0.604812	0.188142	3.21466	0.00130599	0.0143895
FAM171B	276.983	0.603742	0.157778	3.82654	0.000129959	0.00200945
ATOH8	114.899	0.603536	0.15634	3.86041	0.000113196	0.00177776
CPSF6	767.15	0.601935	0.154879	3.88648	0.000101708	0.00162667
MZF1	217.547	0.601291	0.154906	3.88164	0.000103752	0.00165251
CTSV	933.307	0.596278	0.101288	5.88693	3.9344e-09	1.55743e-07
VSTM2A	155.678	0.593527	0.186279	3.18622	0.00144144	0.0155908
FAM131A	261.208	0.59339	0.204854	2.89665	0.00377167	0.0345283
ETHE1	149.933	0.585158	0.138176	4.23488	2.2867e-05	0.000431707
CEP70	147.845	0.580424	0.18877	3.07476	0.0021067	0.0214621
SLA	90.5695	0.579405	0.167459	3.45999	0.000540203	0.00680852
CABP7	208.212	0.568884	0.137252	4.1448	3.40104e-05	0.000615402
FMN1	150.355	0.568518	0.185728	3.06102	0.00220582	0.0222869
PDK2	414.417	0.564303	0.130141	4.3361	1.45035e-05	0.000285387
CYB5D2	76.4033	0.562681	0.203713	2.76213	0.00574262	0.0486151
CRTAC1	314.244	0.562176	0.15285	3.67795	0.000235118	0.00337094
IGFBP4	707.736	0.561801	0.0952247	5.89974	3.64076e-09	1.4497e-07
CHRNA7	864.339	0.560775	0.0934885	5.99833	1.99353e-09	8.25451e-08
HIST1H1C	425.124	0.559955	0.136761	4.0944	4.23263e-05	0.000746852
TSC22D1	1821.16	0.544786	0.0535488	10.1736	2.60037e-24	3.73415e-22
LRRN3	827.478	0.544115	0.0662397	8.21433	2.13357e-16	1.76147e-14
VLDLR	582.831	0.541457	0.164072	3.30011	0.000966461	0.0111646
GPC3	140.265	0.540899	0.143887	3.75918	0.00017047	0.00253983
TIMP2	6162.37	0.535062	0.0448399	11.9327	7.99206e-33	1.71239e-30
SMIM14	231.817	0.534922	0.107766	4.96374	6.91503e-07	1.84107e-05
KCNB1	168.469	0.529791	0.176503	3.0016	0.00268568	0.0261846
ST3GAL3	198.956	0.525889	0.179834	2.9243	0.00345229	0.0321606
EPHA7	98.9462	0.525156	0.148657	3.53267	0.000411391	0.00541244
UNC80	255.821	0.524917	0.0917841	5.71904	1.07129e-08	3.89779e-07
BCL2	220.508	0.520995	0.114934	4.53299	5.81535e-06	0.0001259
ERICH3	112.478	0.517354	0.164158	3.15156	0.00162402	0.0172003
IGBP1	711.879	0.51157	0.148603	3.44252	0.000576316	0.0071933
IRF6	77.6097	0.507573	0.182968	2.7741	0.0055354	0.0471616
FOXO4	99.5464	0.506196	0.169014	2.995	0.00274443	0.0265942
TRIOBP	221.753	0.501255	0.138767	3.61219	0.000303617	0.00417562
SLC12A6	261.161	0.499709	0.101948	4.90159	9.50657e-07	2.46541e-05
SESN3	369.795	0.497164	0.10142	4.90204	9.48459e-07	2.46251e-05
PGM2L1	117.878	0.496474	0.166235	2.98657	0.00282123	0.0272406
CRIP1	121.235	0.495832	0.172162	2.88004	0.00397624	0.03595
NUMA1	1478.28	0.492152	0.105246	4.67619	2.92248e-06	6.74343e-05
LAMTOR2	636.951	0.485342	0.145604	3.3333	0.000858223	0.0101132
ABCA7	191.962	0.484924	0.130519	3.71535	0.000202923	0.00295284
ABHD4	189.296	0.484022	0.142905	3.38703	0.000706535	0.00857273
SATB1	426.574	0.483935	0.164481	2.94219	0.00325903	0.03071
DDIT4	1229.95	0.48061	0.0855847	5.6156	1.95876e-08	6.75293e-07
UBALD2	600.699	0.476568	0.142603	3.34192	0.000831999	0.00984289
LETMD1	570.55	0.475353	0.0929432	5.11444	3.14672e-07	8.8584e-06
RADIL	277.852	0.474555	0.124545	3.81031	0.000138792	0.00212775
CSNK1G3	365.822	0.473047	0.169639	2.78855	0.00529446	0.045535
CCPG1	194.699	0.472406	0.146663	3.22102	0.00127735	0.0141099
FAM134B	102.157	0.471128	0.166265	2.83359	0.00460284	0.0406752
ZBED8	110.791	0.466128	0.167829	2.77739	0.00547978	0.0468157
FKBP9	589.018	0.462961	0.123249	3.7563	0.000172447	0.0025594
POM121	642.017	0.462909	0.153825	3.00933	0.00261824	0.0256289
LAYN	156.907	0.460621	0.143478	3.21039	0.00132556	0.014565
KANSL1L	124.599	0.460348	0.153057	3.00769	0.00263239	0.0257395
C1orf123	341.545	0.457073	0.116228	3.93256	8.40447e-05	0.0013718
PIK3R2	1530.63	0.448522	0.0987351	4.54267	5.55451e-06	0.000120931
IFT80	297.772	0.44841	0.129784	3.45505	0.00055019	0.00692147
TTK	171.509	0.443304	0.137253	3.22983	0.00123863	0.013762
INSM1	551.989	0.437321	0.0755568	5.78798	7.12374e-09	2.68603e-07
IQGAP3	723.407	0.433545	0.0999143	4.33917	1.43025e-05	0.000282875
ATP1B1	3095.73	0.427313	0.0433518	9.85688	6.40054e-23	8.72703e-21
ENDOG	310.382	0.426147	0.119162	3.57618	0.000348648	0.00469449
PLCD4	442.648	0.424584	0.150291	2.82509	0.00472681	0.0415196
GTF2IRD2	125.48	0.419702	0.1454	2.88653	0.00389519	0.0354236
SLC29A4	665.68	0.41729	0.120692	3.4575	0.000545222	0.00686217
EDNRA	295.497	0.415564	0.0948763	4.38006	1.18649e-05	0.000239757
NYAP1	153.493	0.411973	0.138718	2.96987	0.00297929	0.0283911
POLD4	125.354	0.411117	0.148444	2.76951	0.00561412	0.0477068
PLEKHH3	421.165	0.41075	0.142309	2.88632	0.00389779	0.0354305
DPH5	225.875	0.41009	0.148211	2.76693	0.00565863	0.0480094
TOP2A	3861.17	0.406582	0.0857789	4.73989	2.13839e-06	5.1407e-05
TEF	321.388	0.40613	0.09118	4.45416	8.42212e-06	0.000176631
PDZRN3	880.067	0.405135	0.0798943	5.07089	3.95955e-07	1.09189e-05
GOLGA2	751.844	0.402289	0.117261	3.43073	0.00060197	0.00747534
TP53INP1	1007.81	0.402229	0.141473	2.84314	0.00446714	0.0396257
BCAS3	206.487	0.401289	0.121945	3.29074	0.000999238	0.011494
RHOB	1103.26	0.400192	0.0957505	4.17953	2.92114e-05	0.000535384
CLK4	218.991	0.399899	0.124624	3.20885	0.00133267	0.0146253
NPY2R	1053.41	0.39731	0.0789481	5.03254	4.84023e-07	1.31725e-05
ZNF76	234.717	0.394979	0.109531	3.6061	0.000310828	0.00425961
ATP2B4	740.918	0.390566	0.10626	3.67556	0.000237329	0.00339903
GEM	402.739	0.381987	0.0847522	4.50711	6.57175e-06	0.000141144
ING4	328.505	0.381921	0.122133	3.12708	0.00176549	0.0184199
TCF7L1	173.425	0.380732	0.128436	2.96437	0.00303301	0.028842
YPEL5	608.876	0.380447	0.0830496	4.58097	4.62835e-06	0.000102672
DGKH	248.867	0.380281	0.117741	3.22981	0.00123872	0.013762
CDIPT	812.971	0.379924	0.11093	3.4249	0.000615037	0.0076096
KIF26B	1179.03	0.377977	0.101659	3.71807	0.000200747	0.00292634
TTBK2	549.017	0.376131	0.0882188	4.26361	2.01146e-05	0.000384858
MYH15	213.199	0.375693	0.126065	2.98016	0.00288099	0.0276299
CDKN2C	1172.77	0.373298	0.0924811	4.03648	5.42592e-05	0.000931237
LAMA5	611.264	0.370597	0.072022	5.14561	2.66649e-07	7.62576e-06
DZIP3	309.721	0.370004	0.13018	2.84225	0.00447968	0.0397169
BVES	611.071	0.367421	0.0677946	5.41961	5.97279e-08	1.90825e-06
CHRFAM7A	704.968	0.363923	0.0681586	5.33935	9.32796e-08	2.88792e-06
CCDC3	585.019	0.360911	0.0684416	5.27328	1.34007e-07	4.03321e-06
KREMEN1	378.636	0.357524	0.0781256	4.57627	4.73339e-06	0.000104744
FBXO25	236.659	0.35698	0.106593	3.349	0.000811051	0.0096373
LTBP3	605.376	0.356928	0.070429	5.06791	4.02207e-07	1.108e-05
TPP1	532.645	0.354244	0.0880229	4.02445	5.71074e-05	0.000974545
H1F0	2541.6	0.352388	0.0928133	3.79674	0.000146614	0.00223498
CHST15	933.722	0.352264	0.0643856	5.47116	4.47088e-08	1.46126e-06
PBX3	374.957	0.350385	0.079356	4.41535	1.00845e-05	0.000207985
NYNRIN	371.492	0.348048	0.115624	3.01019	0.00261089	0.0255848
ALDH6A1	226.716	0.345766	0.125728	2.75012	0.00595741	0.0499945
CDC42EP4	591.346	0.345682	0.0658194	5.25198	1.50471e-07	4.47387e-06
CYLD	461.024	0.344457	0.123705	2.78451	0.00536093	0.0460041
GSTM2	175.045	0.344414	0.113776	3.02712	0.00246893	0.024478
ASCL1	3938.9	0.343141	0.11677	2.93861	0.00329685	0.0309798
KCNK3	315.503	0.34174	0.0914836	3.73553	0.000187319	0.0027499
HMMR	520.62	0.340191	0.0721248	4.7167	2.39698e-06	5.67146e-05
DUSP7	351.41	0.337659	0.0952241	3.54594	0.00039122	0.00517734
ACTN4	1353.51	0.332637	0.115398	2.88252	0.00394504	0.0357516
RIMS3	3844.09	0.331365	0.120027	2.76076	0.00576665	0.0488032
CECR1	201.662	0.328457	0.111909	2.93504	0.00333505	0.0312735
EPHX2	233.559	0.322398	0.10877	2.96403	0.00303635	0.0288635
ACTL6B	228.648	0.321916	0.11348	2.83676	0.00455743	0.04034
LNPEP	194.236	0.321514	0.11496	2.79676	0.00516186	0.0446364
TSHZ1	248.538	0.320022	0.10954	2.92151	0.00348342	0.0324171
SRSF11	1005.7	0.319305	0.0727151	4.39118	1.12738e-05	0.000229533
TMEM179	166.345	0.319216	0.111172	2.87136	0.00408712	0.03678
DPP6	776.948	0.319121	0.0582041	5.4828	4.18648e-08	1.37163e-06
PCDH17	181.69	0.318629	0.10927	2.91598	0.00354569	0.0328945
DCTN3	819.621	0.314419	0.113477	2.77077	0.00559233	0.0475516
SCP2	692.693	0.313059	0.0877108	3.56922	0.000358051	0.00479005
NDC80	388.067	0.307628	0.0846295	3.635	0.00027798	0.00388841
KLF13	1566.02	0.306369	0.0832741	3.67905	0.000234108	0.00335824
GNAO1	1962.29	0.306019	0.0931221	3.28621	0.00101544	0.0116456
CXCL12	423.931	0.30545	0.105962	2.88265	0.00394345	0.0357516
ATCAY	1423.23	0.303126	0.0619867	4.89017	1.00749e-06	2.6003e-05
COL3A1	669.293	0.30303	0.0993311	3.0507	0.00228305	0.022964
STMN2	6015.45	0.300659	0.0978398	3.07297	0.00211938	0.0215668
WBP1L	376.849	0.296835	0.0942282	3.15017	0.00163178	0.017269
NEUROG2	308.884	0.296612	0.0842673	3.5199	0.000431716	0.00564135
TMEM169	668.169	0.294023	0.0592203	4.96491	6.8734e-07	1.8318e-05
SLC1A4	328.842	0.291431	0.105833	2.75368	0.00589295	0.0496697
INSM2	309.604	0.28302	0.0910172	3.10952	0.00187391	0.0194055
SERINC1	1512.36	0.281398	0.0535179	5.25801	1.45624e-07	4.3441e-06
PAQR8	382.016	0.268051	0.0958017	2.79798	0.00514236	0.0444976
PSKH1	534.261	0.266487	0.0726092	3.67015	0.000242411	0.00344622
CYHR1	633.954	0.265717	0.0830076	3.20112	0.00136897	0.0149627
ARL6IP5	1646.87	0.263442	0.0710613	3.70725	0.000209523	0.00304113
IRF2BP2	1435.35	0.253432	0.060548	4.18565	2.84353e-05	0.000521868
PRKAR2B	1161.25	0.252719	0.0725011	3.48572	0.000490812	0.00630073
BNIP3L	586.567	0.248854	0.0674289	3.69061	0.000223718	0.00322807
RAB13	875.05	0.245176	0.0714476	3.43155	0.000600141	0.00745949
RTN1	1853.85	0.243354	0.0749305	3.24773	0.0011633	0.0130476
OLFM1	1172.16	0.236507	0.0527476	4.48376	7.33404e-06	0.000156149
ARL6IP1	4116.8	0.235459	0.0447568	5.26086	1.43386e-07	4.28682e-06
MAOA	1328.95	0.233575	0.0639128	3.65459	0.000257595	0.00363909
GRIN3A	1407.25	0.223278	0.0630123	3.5434	0.000395009	0.00522236
RFX5	941.201	0.22129	0.0736656	3.00398	0.00266469	0.026027
SAP30L	770.041	0.21685	0.0725315	2.98973	0.00279221	0.0270184
NOMO3	1671.78	0.205006	0.0685852	2.98907	0.00279828	0.0270674
SCARB2	4031.54	0.204936	0.0573171	3.57548	0.000349585	0.00469842
LYN	2726.27	0.195335	0.0447756	4.36254	1.28563e-05	0.00025767
LANCL1	1169.12	0.183868	0.060861	3.02111	0.00251849	0.0248872
KIF20A	1284.55	0.180027	0.0547565	3.28778	0.00100981	0.0115909
COL6A1	800.085	0.173285	0.0573631	3.02084	0.00252075	0.0249004
P4HB	7576.01	-0.099477	0.0349353	-2.84746	0.00440692	0.0392264
MAB21L2	3172.3	-0.123247	0.0392135	-3.14298	0.00167239	0.0175816
MTPN	2766.27	-0.126213	0.0405489	-3.11261	0.00185443	0.019248
HACD3	3193.09	-0.137037	0.0417169	-3.28494	0.00102005	0.0116886
WDR33	1244.93	-0.141202	0.0512921	-2.7529	0.005907	0.049726
PNMA1	2041.77	-0.144504	0.0413608	-3.49375	0.000476289	0.00614645
METTL7A	4296.5	-0.145005	0.0472985	-3.06575	0.00217123	0.0219785
FUS	5450.85	-0.146037	0.0530449	-2.75308	0.0059038	0.0497145
LMNB2	2710.37	-0.146086	0.0409052	-3.57134	0.000355164	0.00476085
CPSF7	1350.6	-0.150842	0.050795	-2.96963	0.00298157	0.0284028
TMBIM6	4610.38	-0.153532	0.0431147	-3.56101	0.000369438	0.004918
RAB14	1671.18	-0.153631	0.0527135	-2.91446	0.00356306	0.032999
DR1	1084.27	-0.155302	0.0544477	-2.85232	0.00434009	0.0387593
CD164	1116.94	-0.160614	0.0556016	-2.88865	0.00386898	0.0352398
ARL3	846.92	-0.161851	0.0571778	-2.83067	0.00464513	0.0409819
ATP6V1B2	2562.21	-0.162368	0.0411127	-3.94933	7.83706e-05	0.00129265
AARS	2346.63	-0.165479	0.0580615	-2.85006	0.00437104	0.0389713
SDHC	1960.84	-0.16838	0.0497841	-3.38221	0.000719058	0.00870512
ACTR3	1812.99	-0.168659	0.0447069	-3.77254	0.000161593	0.00243173
ARPC1A	1345.28	-0.177458	0.0602236	-2.94666	0.00321228	0.0303648
ARF1	5970.15	-0.178363	0.0563606	-3.16467	0.00155259	0.0165739
ATRAID	741.743	-0.178413	0.0613458	-2.90831	0.00363386	0.0335856
TMEM167A	1047.75	-0.180682	0.0538173	-3.35732	0.000787032	0.0093974
CALU	2752.42	-0.180945	0.0528911	-3.42108	0.000623726	0.00769947
EIF3A	2830.6	-0.183152	0.064635	-2.83363	0.0046023	0.0406752
SRSF7	1698.87	-0.185831	0.0439151	-4.23159	2.32049e-05	0.000436256
ETV5	845.887	-0.186666	0.0669687	-2.78736	0.00531397	0.0456592
H2AFZ	4464.7	-0.186929	0.0515013	-3.62961	0.000283852	0.00395008
PELP1	564.153	-0.188989	0.0669814	-2.82152	0.00477961	0.0418824
KIF5C	1699.9	-0.190472	0.0592792	-3.21313	0.00131296	0.0144441
RAD23B	3320.86	-0.19083	0.0689116	-2.76921	0.00561926	0.0477354
SUB1	1831.14	-0.191542	0.0601035	-3.18687	0.00143822	0.0155746
TOMM70A	1650.6	-0.197205	0.0523361	-3.76806	0.000164523	0.00246758
TSN	1981.27	-0.199691	0.0527333	-3.78682	0.000152588	0.00231039
CMPK1	708.61	-0.200881	0.0622651	-3.22623	0.00125434	0.0139069
RPS23	12917.4	-0.201078	0.0580054	-3.46654	0.000527208	0.00667904
RBM8A	2201.8	-0.201599	0.0614055	-3.28307	0.00102682	0.0117462
KDELR2	2247.83	-0.203638	0.0664157	-3.06611	0.00216863	0.0219704
SRP68	2338.17	-0.203936	0.0495519	-4.11561	3.86157e-05	0.000689033
HSPA5	13398.2	-0.204089	0.0322356	-6.33116	2.43324e-10	1.13735e-08
CSRP2	477.842	-0.204956	0.0742506	-2.76033	0.00577433	0.0488529
MRFAP1	7855.57	-0.206316	0.0601347	-3.4309	0.000601577	0.0074739
HMGN1	4044.99	-0.206789	0.0615356	-3.36047	0.000778091	0.00931816
CAP1	3082.72	-0.207894	0.0381007	-5.45643	4.858e-08	1.57922e-06
SNW1	1242.55	-0.208079	0.0726376	-2.86462	0.00417506	0.0374715
DHX16	848.19	-0.208566	0.0751253	-2.77625	0.00549905	0.0469358
RAC1	3230.99	-0.209358	0.0698101	-2.99897	0.00270897	0.0263277
C4orf46	480.319	-0.209654	0.0733244	-2.85926	0.00424625	0.0380093
NSMF	1059.46	-0.212094	0.0551279	-3.84732	0.000119418	0.00186246
KIAA0930	810.984	-0.212942	0.0588463	-3.61862	0.000296177	0.00408788
UBE2D3	3725.88	-0.213168	0.0519495	-4.10338	4.07162e-05	0.000721744
C1orf198	757.062	-0.213281	0.0710986	-2.99979	0.00270167	0.0262931
SLC4A2	3255.24	-0.214467	0.0477173	-4.49453	6.97243e-06	0.000148802
DNAJC10	1074.12	-0.214802	0.0740591	-2.90042	0.00372665	0.0342206
MDH1	1933.05	-0.214943	0.0629351	-3.41531	0.000637094	0.00784654
POFUT1	880.818	-0.215245	0.0698165	-3.08301	0.00204916	0.0209982
RPL15	13578.2	-0.215563	0.0757185	-2.8469	0.00441466	0.0392823
CUL1	1149.85	-0.216335	0.0618384	-3.49839	0.00046807	0.00606421
HADHA	3355.94	-0.216846	0.0726213	-2.98599	0.00282666	0.0272833
MPZL1	2055.6	-0.219049	0.0619754	-3.53445	0.000408623	0.00538126
TMSB4X	1128.42	-0.219708	0.0677552	-3.24267	0.00118413	0.0132373
CHP1	1288.48	-0.220296	0.0686745	-3.20783	0.00133743	0.0146634
UTP3	681.016	-0.221658	0.0755478	-2.93401	0.00334618	0.0313561
RRM2	1702.77	-0.222249	0.076742	-2.89606	0.00377885	0.0345706
LMAN1	1184.91	-0.222548	0.0662257	-3.36045	0.000778146	0.00931816
RGMB	516.709	-0.22281	0.0757846	-2.94004	0.00328168	0.0308695
GTF3C5	1193.65	-0.224212	0.0776765	-2.88648	0.00389572	0.0354236
MSANTD3	621.524	-0.225844	0.0714532	-3.16072	0.00157381	0.0167738
CDK2	956.987	-0.226052	0.0813661	-2.77821	0.00546586	0.046727
SLC25A5	4575.69	-0.227338	0.0786181	-2.89168	0.00383191	0.0349612
RTN4	4115.8	-0.229572	0.0676008	-3.39599	0.000683797	0.00835315
CALM2	11009.9	-0.230193	0.0711729	-3.23428	0.0012195	0.0135821
PPIL1	869.583	-0.23043	0.070314	-3.27716	0.00104857	0.0119394
WBP11	1601.38	-0.230742	0.0594912	-3.87858	0.000105068	0.00166697
SEC11C	876.436	-0.232215	0.0606234	-3.83045	0.000127908	0.00198001
DDX24	2275.72	-0.23269	0.0549545	-4.23423	2.2934e-05	0.000432669
DNAJA2	1023.94	-0.232832	0.0586203	-3.97187	7.13106e-05	0.00119058
ISCA1	578.334	-0.233135	0.0765679	-3.04481	0.00232829	0.0232976
OSTC	1222	-0.233911	0.0764816	-3.0584	0.00222525	0.0224495
PAQR4	949.292	-0.235309	0.0605605	-3.88552	0.00010211	0.00163212
RAB35	705.384	-0.235761	0.0675838	-3.48842	0.000485891	0.0062435
KCMF1	1303.87	-0.23585	0.0790159	-2.98484	0.00283725	0.0273516
GPS1	1713.35	-0.236755	0.0544481	-4.34827	1.37217e-05	0.000273391
CHERP	1665.94	-0.236803	0.0646515	-3.66276	0.000249513	0.00353539
IARS2	2333.72	-0.238099	0.0724183	-3.28783	0.00100964	0.0115909
UCK2	1324.11	-0.23846	0.0743386	-3.20775	0.00133778	0.0146634
FTSJ3	1395.03	-0.239708	0.0628728	-3.81258	0.000137522	0.00211188
RNASEH2A	1048.8	-0.239822	0.0764073	-3.13872	0.00169685	0.017811
YWHAG	5262.51	-0.23999	0.0575761	-4.16821	3.06999e-05	0.000560383
CPSF3	1134.96	-0.240469	0.062147	-3.86936	0.000109122	0.00172379
MGMT	405.634	-0.241217	0.0849533	-2.83941	0.00451968	0.0400321
DENR	897.027	-0.241252	0.0630576	-3.8259	0.000130296	0.00201352
FCF1	719.431	-0.241755	0.0839351	-2.88027	0.0039734	0.0359484
SYNPO2	4041.41	-0.241819	0.0756294	-3.19741	0.00138666	0.0151439
CAMTA1	456.364	-0.242362	0.0878864	-2.75767	0.00582153	0.0491752
PARP1	6590.65	-0.24313	0.0516199	-4.71	2.47715e-06	5.83557e-05
CFL1	9617.42	-0.243343	0.0827939	-2.93915	0.00329117	0.030948
SAP18	1952.08	-0.24354	0.079844	-3.0502	0.00228693	0.0229831
NCBP2	1739.53	-0.243877	0.0870929	-2.80019	0.00510719	0.0442486
LSM1	468.547	-0.243974	0.0853758	-2.85764	0.004268	0.0381786
NDUFB2	848.906	-0.244994	0.0705663	-3.47183	0.000516918	0.00656597
SURF4	3367.31	-0.245154	0.0504408	-4.86022	1.17254e-06	2.98071e-05
RAE1	721.623	-0.245654	0.0727501	-3.37668	0.000733668	0.00887402
YWHAQ	5843.36	-0.245982	0.064353	-3.82238	0.000132168	0.00203628
ALAS1	431.614	-0.246635	0.0867039	-2.84457	0.00444719	0.0395002
TBL2	655.858	-0.246866	0.0724128	-3.40915	0.000651648	0.00799762
EXOSC8	488.965	-0.247547	0.0879742	-2.81386	0.00489511	0.0427266
MRPL42	866.349	-0.247951	0.0774243	-3.2025	0.00136239	0.0149089
CNIH4	1115.01	-0.249175	0.0572969	-4.34883	1.36864e-05	0.000272889
SEPT9	3445.25	-0.250927	0.0366999	-6.83725	8.07269e-12	4.3675e-10
RPL7A	15272.5	-0.252757	0.0795682	-3.17661	0.00149006	0.0159948
SORD	779.248	-0.252863	0.0721777	-3.50333	0.000459473	0.00596651
UBE2L3	1689.3	-0.252906	0.0643724	-3.9288	8.53693e-05	0.0013909
OGDH	767.456	-0.253011	0.0700852	-3.61005	0.000306142	0.00420607
POLR3H	672.256	-0.25378	0.0899146	-2.82245	0.00476576	0.0418003
C14orf2	1285.51	-0.254101	0.0776405	-3.27278	0.00106494	0.0121104
GMPS	1241.67	-0.254391	0.051288	-4.96005	7.04763e-07	1.87084e-05
NGRN	3904.49	-0.255063	0.0498911	-5.1124	3.18095e-07	8.94544e-06
RHOC	530.303	-0.256258	0.0904486	-2.83319	0.00460855	0.0407124
PRNP	874.076	-0.256657	0.073236	-3.50453	0.000457422	0.00594274
TOP1	1815.25	-0.257263	0.0774678	-3.3209	0.000897263	0.0105182
PDCD6IP	1044.72	-0.258582	0.0888064	-2.91175	0.00359414	0.0332412
MAD2L1	1620.22	-0.259556	0.0654677	-3.96464	7.35068e-05	0.00122121
FAM83D	683.545	-0.259744	0.0691486	-3.75631	0.000172438	0.0025594
ELP2	998.794	-0.259865	0.0782758	-3.31986	0.000900615	0.0105483
POLDIP2	855.08	-0.259889	0.0558077	-4.65686	3.21063e-06	7.33932e-05
ACTL6A	1187.85	-0.26025	0.0564732	-4.60839	4.05808e-06	9.13729e-05
GINS2	991.683	-0.261044	0.0646327	-4.03888	5.37077e-05	0.000924337
TEX264	358.043	-0.26123	0.093548	-2.79247	0.00523067	0.045087
GAPDH	31809.2	-0.261978	0.0618743	-4.23404	2.29535e-05	0.000432735
SLC25A13	677.039	-0.263613	0.0684137	-3.85322	0.000116577	0.00182131
URM1	501.393	-0.263722	0.0715559	-3.68554	0.000228216	0.00327895
EXOSC6	550.568	-0.264194	0.0912361	-2.89571	0.00378299	0.0345966
DGCR6L	357.575	-0.26455	0.0834796	-3.16903	0.00152946	0.0163464
U2AF2	2538.02	-0.26462	0.0636542	-4.15715	3.22236e-05	0.000586609
BNIP3	919.75	-0.264975	0.0719425	-3.68315	0.000230369	0.00330813
HN1L	3653.33	-0.26582	0.0321564	-8.26649	1.37956e-16	1.16388e-14
PSMD7	1951.2	-0.267259	0.0733908	-3.64159	0.000270963	0.00380218
LRRC8C	520.828	-0.2674	0.0950945	-2.81194	0.00492439	0.0429127
C20orf24	1189.55	-0.26831	0.0883819	-3.0358	0.00239899	0.0239252
TUBB2A	2128.73	-0.269864	0.0937832	-2.87753	0.00400806	0.0362013
RPN1	3284.36	-0.269905	0.0551984	-4.88972	1.00979e-06	2.60128e-05
TARDBP	2083.44	-0.270464	0.0657906	-4.11099	3.93963e-05	0.000700647
DNAJB11	1859.86	-0.270563	0.0601486	-4.49825	6.85166e-06	0.000146572
SET	5509.46	-0.270795	0.0682145	-3.96976	7.19458e-05	0.00119822
PSMC5	2334.72	-0.270862	0.0899379	-3.01166	0.00259827	0.0254889
G3BP1	1942.92	-0.270973	0.0800025	-3.38706	0.000706461	0.00857273
HIF1A	1208.93	-0.27178	0.0707697	-3.84034	0.000122862	0.00191286
TMED2	2550.79	-0.272245	0.0831539	-3.27399	0.00106041	0.0120641
MCM2	3283.1	-0.272277	0.031033	-8.77378	1.72769e-18	1.65987e-16
CUTA	1779.25	-0.272326	0.0755376	-3.60516	0.000311957	0.00427247
ELP3	496.721	-0.272882	0.0970612	-2.81144	0.00493207	0.0429658
ATP5G3	2321.44	-0.273814	0.0898153	-3.04863	0.00229884	0.0230713
VMA21	382.742	-0.274023	0.0990178	-2.76742	0.00565027	0.0479536
RPS15	6129.06	-0.275042	0.0869001	-3.16504	0.00155064	0.0165596
PRDX6	3026.06	-0.275538	0.0599258	-4.59798	4.26604e-06	9.56563e-05
PRPF4	1146.34	-0.275931	0.077199	-3.57429	0.000351185	0.00471454
DNAJB1	1644.84	-0.276391	0.066712	-4.14304	3.42725e-05	0.000618899
RIMS4	1495.57	-0.276505	0.0472121	-5.85664	4.72312e-09	1.84243e-07
QKI	423.456	-0.276662	0.0838909	-3.29788	0.00097417	0.0112392
TPM4	3231.51	-0.276778	0.0533434	-5.1886	2.11876e-07	6.17045e-06
CYB5B	1515.15	-0.277463	0.059775	-4.64179	3.45397e-06	7.86893e-05
LY6E	1227.4	-0.279123	0.0615129	-4.53764	5.68875e-06	0.000123555
XBP1	1525.04	-0.279154	0.0720381	-3.87509	0.000106587	0.0016887
RPL26	5572.86	-0.279323	0.0835997	-3.3412	0.000834168	0.00985919
VPS37C	342.926	-0.279656	0.0969756	-2.88378	0.00392935	0.0356538
ACLY	3494.04	-0.279875	0.0615472	-4.54733	5.43309e-06	0.000118575
SAMM50	811.368	-0.279896	0.0760181	-3.68196	0.000231443	0.00332179
NPLOC4	2338.26	-0.280521	0.0689606	-4.06785	4.74485e-05	0.000826964
LIMK1	441.02	-0.281108	0.0913345	-3.07778	0.00208547	0.021294
SKP2	1131.75	-0.281683	0.0534441	-5.2706	1.35976e-07	4.0879e-06
SPCS1	1022.31	-0.282039	0.0787948	-3.57941	0.000344371	0.0046485
COPZ1	1856.35	-0.28258	0.0825029	-3.4251	0.000614583	0.00760747
VAPA	1342.5	-0.283558	0.0634364	-4.46995	7.82365e-06	0.000165789
UQCR11	1434.29	-0.28369	0.0671679	-4.2236	2.40429e-05	0.000450442
LAP3	461.769	-0.2837	0.09789	-2.89815	0.00375366	0.0344025
ABCB10	383.053	-0.283798	0.0840001	-3.37854	0.000728709	0.008818
OAZ1	5154.76	-0.283871	0.08717	-3.25652	0.00112786	0.0127401
TOMM20	4758.7	-0.283882	0.067348	-4.21515	2.49614e-05	0.000466356
HAUS6	513.237	-0.283888	0.0996786	-2.84803	0.00439903	0.039182
SRXN1	518.475	-0.28434	0.0847969	-3.35319	0.00079887	0.0095219
CKS1B	2380.57	-0.285856	0.0963462	-2.96696	0.00300757	0.0286303
NUDT15	683.224	-0.285885	0.0725091	-3.94274	8.05552e-05	0.00131883
BUD31	1252.07	-0.286132	0.0976738	-2.92946	0.00339552	0.0317523
CDYL	253.483	-0.286171	0.0945233	-3.02752	0.00246567	0.0244637
SARS	2400.92	-0.286193	0.102603	-2.78932	0.00528194	0.0454418
WSB2	1129.88	-0.286239	0.0908947	-3.14912	0.00163762	0.0172969
TP53	434.465	-0.286833	0.0858466	-3.34123	0.000834086	0.00985919
COPRS	417.557	-0.287061	0.0962539	-2.98233	0.0028606	0.0274773
SERP1	1737.65	-0.287697	0.0628669	-4.57629	4.73295e-06	0.000104744
MRPS24	785.155	-0.289306	0.0924426	-3.12957	0.00175062	0.018283
AFG3L2	1002.69	-0.289333	0.0566294	-5.10924	3.23462e-07	9.0869e-06
GHITM	2401.65	-0.289727	0.0618396	-4.68514	2.79768e-06	6.49992e-05
PSMA4	2369.61	-0.290187	0.0643716	-4.50801	6.544e-06	0.00014066
NQO2	472.468	-0.290279	0.0830066	-3.49706	0.000470413	0.00608516
C9orf78	1031.48	-0.290468	0.0957163	-3.03467	0.00240797	0.0239881
ERVK3-1	914.452	-0.290772	0.074106	-3.92373	8.71888e-05	0.00141627
FAHD1	548.043	-0.291734	0.0860698	-3.38951	0.000700184	0.00851864
AGPAT5	813.402	-0.291739	0.06052	-4.82054	1.4317e-06	3.58549e-05
HLX	458.723	-0.291784	0.0979375	-2.97929	0.00288919	0.0276987
ATP6V0C	2686.22	-0.292046	0.0941241	-3.10278	0.00191711	0.0197901
PGD	1401.14	-0.292837	0.0491058	-5.96339	2.47054e-09	1.0121e-07
GSR	766.039	-0.29291	0.0816806	-3.58605	0.00033573	0.00454322
SNRPD1	1600.09	-0.293098	0.0931997	-3.14483	0.00166181	0.0175045
SKP1	4100.79	-0.2933	0.0521399	-5.62525	1.85237e-08	6.4444e-07
NDUFS1	1537.76	-0.293301	0.0650196	-4.51095	6.45371e-06	0.000139051
PEBP1	2624.56	-0.293335	0.0675449	-4.34281	1.40673e-05	0.000278492
POLA2	554.551	-0.293418	0.100463	-2.92065	0.003493	0.0324838
AKT2	838.399	-0.293674	0.104844	-2.80104	0.00509375	0.0441747
NOM1	506.001	-0.294627	0.0743829	-3.96095	7.46532e-05	0.00123797
PRKRIR	1453.32	-0.294809	0.0839269	-3.51268	0.000443603	0.00578549
COMT	526.44	-0.295392	0.087999	-3.35677	0.000788584	0.00941177
POLR2B	2310.49	-0.295551	0.0880239	-3.35762	0.000786165	0.0093974
KAT2A	712.674	-0.295785	0.0991805	-2.98229	0.00286102	0.0274773
GOSR2	852.964	-0.295984	0.0793701	-3.72916	0.00019212	0.00281425
ADGRA3	952.945	-0.296221	0.0750576	-3.94658	7.92763e-05	0.00130342
SRPRA	866.737	-0.296807	0.071627	-4.14378	3.41628e-05	0.000617331
CALM1	5338.18	-0.298164	0.0580622	-5.13525	2.81766e-07	8.01564e-06
DPYSL5	1356.92	-0.298865	0.0581396	-5.14048	2.74038e-07	7.81252e-06
CDC42EP3	1264.47	-0.298923	0.057363	-5.21107	1.87756e-07	5.5156e-06
CANX	7907.14	-0.29936	0.0566468	-5.28466	1.25935e-07	3.80299e-06
DTL	2004.46	-0.299421	0.0579736	-5.16478	2.40723e-07	6.92097e-06
FAM92A1	425.391	-0.300023	0.10198	-2.94198	0.00326119	0.0307133
RASA3	322.14	-0.300225	0.0949577	-3.16167	0.00156867	0.0167257
YKT6	1629.52	-0.301088	0.0796595	-3.77969	0.000157024	0.00236958
API5	1226.8	-0.301453	0.0844416	-3.56996	0.000357042	0.00477891
PPP2R4	1408.66	-0.301749	0.0875551	-3.4464	0.000568119	0.00711058
VAT1L	982.141	-0.302646	0.0881337	-3.43394	0.000594875	0.00740085
PDIA6	109001	-0.303229	0.0359322	-8.43891	3.2031e-17	2.8076e-15
MRPS35	692.938	-0.303252	0.0736877	-4.11537	3.86554e-05	0.000689286
RANBP1	1959.21	-0.30365	0.103723	-2.9275	0.00341704	0.0319204
AKIRIN1	1198.74	-0.303848	0.0597552	-5.08488	3.67854e-07	1.0217e-05
VASN	241.283	-0.304432	0.105647	-2.88159	0.00395674	0.0358393
SDE2	545.904	-0.304593	0.0875293	-3.47989	0.000501616	0.00641199
MYCBP	386.921	-0.305533	0.0935113	-3.26734	0.00108565	0.0123248
STARD3NL	692.183	-0.306707	0.0814919	-3.76365	0.000167454	0.0025018
GAMT	470.17	-0.30671	0.0785985	-3.90224	9.53078e-05	0.00153613
CYGB	339.111	-0.307034	0.0868272	-3.53615	0.000406009	0.00535207
PARL	523.718	-0.30721	0.107241	-2.86468	0.00417432	0.0374715
MAFG	1436.96	-0.308133	0.0660507	-4.6651	3.08471e-06	7.08146e-05
PSMB3	1734.6	-0.308172	0.101563	-3.03428	0.00241107	0.0240014
SNRPE	2361.1	-0.308652	0.0943856	-3.27012	0.00107502	0.0122148
TUFM	2513.99	-0.30894	0.0996429	-3.10047	0.00193216	0.019917
TMEM11	292.93	-0.310272	0.111041	-2.7942	0.00520283	0.0449187
MCM10	1043.81	-0.310695	0.0786003	-3.95285	7.72256e-05	0.00127592
CDC23	817.011	-0.311208	0.0637013	-4.88543	1.03202e-06	2.65472e-05
PPTC7	405.247	-0.311817	0.103935	-3.0001	0.00269888	0.0262849
LAMTOR4	539.548	-0.312383	0.0956947	-3.26437	0.00109708	0.0124319
CCND1	21009.6	-0.312401	0.0762919	-4.09481	4.22509e-05	0.000746483
FEN1	2481.68	-0.31242	0.0679689	-4.59651	4.29617e-06	9.61722e-05
ARMC10	551.8	-0.312863	0.0817974	-3.82485	0.00013085	0.00201975
RPL23A	9938.07	-0.313605	0.102025	-3.07382	0.00211338	0.0215178
MIEF1	1439.86	-0.314009	0.0817948	-3.83898	0.000123546	0.0019224
IPO5	3272.75	-0.314129	0.0879776	-3.57056	0.000356222	0.00477031
PSMC6	1109.87	-0.314649	0.0535255	-5.87849	4.14015e-09	1.6317e-07
DHX15	2429.06	-0.31521	0.090102	-3.49837	0.000468119	0.00606421
RITA1	310.374	-0.315321	0.107374	-2.93666	0.00331772	0.0311326
MRPS30	456.153	-0.315355	0.0913455	-3.45233	0.000555769	0.00697541
PAK2	1248.56	-0.315983	0.0770444	-4.10131	4.10818e-05	0.00072727
CASP7	392.622	-0.316005	0.0875635	-3.60886	0.000307542	0.00422314
TMEM8A	898.648	-0.316819	0.0928873	-3.4108	0.000647737	0.00795585
EIF3J	939.282	-0.316829	0.0816659	-3.87957	0.000104639	0.00166173
COL4A2	1460.09	-0.317479	0.050122	-6.33413	2.38688e-10	1.11873e-08
PAPSS1	1300.52	-0.317673	0.0490963	-6.4704	9.77457e-11	4.72065e-09
MLX	706.023	-0.318278	0.101671	-3.13048	0.00174521	0.0182548
UBE2N	1550.4	-0.319252	0.0722957	-4.41592	1.00583e-05	0.000207888
COPS6	1555.37	-0.319524	0.0784985	-4.07044	4.69242e-05	0.000819944
RNF182	410.2	-0.321458	0.107856	-2.98044	0.00287839	0.0276148
IMPDH2	2019.97	-0.322348	0.0872767	-3.6934	0.000221273	0.00319963
KPNA1	983.107	-0.322638	0.0620224	-5.20196	1.97201e-07	5.77424e-06
MRPL49	1070.26	-0.322794	0.0677191	-4.76665	1.87311e-06	4.59713e-05
SRI	940.948	-0.323021	0.068542	-4.71275	2.44398e-06	5.76246e-05
RPS7	8469.66	-0.323937	0.101966	-3.17689	0.00148861	0.0159926
RSL1D1	2796.35	-0.324133	0.0756072	-4.28706	1.81056e-05	0.00035014
EBPL	719.865	-0.324432	0.0844128	-3.8434	0.000121341	0.00189027
PPT1	1830.9	-0.324964	0.071639	-4.53614	5.72936e-06	0.000124279
RNF4	1030.12	-0.325565	0.0651134	-4.99996	5.7341e-07	1.54804e-05
PROSC	606.141	-0.325978	0.0828879	-3.93276	8.39766e-05	0.00137152
HMGCR	2446.97	-0.326349	0.0926898	-3.52087	0.000430131	0.00562881
ARPC5L	624.749	-0.326412	0.0913416	-3.57353	0.000352205	0.00472353
DDX47	755.301	-0.326506	0.0634622	-5.14488	2.67694e-07	7.64756e-06
GTF2E2	570.953	-0.326553	0.0917947	-3.55743	0.000374496	0.00498043
DAD1	1411.27	-0.326883	0.118529	-2.75782	0.00581879	0.0491674
GTF2H2	271.405	-0.327965	0.111108	-2.95176	0.0031597	0.0298992
HAUS7	319.06	-0.328787	0.115331	-2.8508	0.00436092	0.0389196
EIF1AX	1471.94	-0.329779	0.0768861	-4.2892	1.79321e-05	0.000347533
LETM1	716.746	-0.330232	0.116772	-2.82801	0.00468387	0.0411891
NUTF2	1782.12	-0.330407	0.0892637	-3.70147	0.000214356	0.0031046
EMD	544.886	-0.330582	0.100379	-3.29334	0.000990061	0.0114079
RPL17	9797.36	-0.330612	0.087811	-3.76505	0.000166519	0.00249179
UGCG	444.798	-0.331615	0.106236	-3.12148	0.00179945	0.0187206
PDAP1	1495.15	-0.332471	0.0988565	-3.36317	0.000770541	0.00924546
BCCIP	958.11	-0.333268	0.0667742	-4.99097	6.00775e-07	1.61867e-05
MRPS9	424.29	-0.333488	0.0925055	-3.60506	0.000312083	0.00427247
RPF1	712.532	-0.334448	0.0923213	-3.62265	0.000291596	0.00404283
REXO2	241.754	-0.334678	0.110864	-3.01881	0.00253766	0.0250216
TRUB2	557.479	-0.334976	0.0867474	-3.86151	0.000112687	0.00177182
TUSC3	1469.67	-0.335324	0.0737289	-4.54807	5.41393e-06	0.000118252
OXLD1	437.82	-0.335434	0.112466	-2.98253	0.00285879	0.0274755
TTLL12	1087.81	-0.337179	0.0597603	-5.64219	1.67903e-08	5.88684e-07
DUSP3	806.058	-0.337666	0.084768	-3.98341	6.7933e-05	0.00114054
CRLF3	252.244	-0.33797	0.10986	-3.07636	0.00209544	0.0213796
WBSCR22	585.34	-0.33824	0.121696	-2.77939	0.00544613	0.0466315
GLO1	4193.05	-0.338262	0.0500432	-6.75939	1.38573e-11	7.3354e-10
METTL17	496.844	-0.338588	0.113337	-2.98745	0.00281313	0.0271789
KPNA4	711.611	-0.338671	0.0697055	-4.8586	1.18221e-06	3.00246e-05
AIDA	1479.43	-0.33873	0.064104	-5.28406	1.26349e-07	3.81123e-06
NDUFB6	908.648	-0.33891	0.100821	-3.36152	0.000775154	0.00929256
GCLM	246.045	-0.339317	0.10491	-3.23437	0.00121912	0.0135821
LSM7	1096.46	-0.339487	0.0913871	-3.71482	0.000203345	0.00295622
NFIC	537.755	-0.339641	0.07691	-4.41609	1.00504e-05	0.000207888
TCEA1	876.452	-0.339779	0.0717143	-4.73796	2.15885e-06	5.18066e-05
DIABLO	1230.92	-0.339897	0.108187	-3.14176	0.00167937	0.0176412
RPS2	39160.8	-0.34008	0.0886273	-3.83719	0.00012445	0.00193351
LSS	964.412	-0.341157	0.0575018	-5.93298	2.97492e-09	1.19871e-07
GALNT2	2501.64	-0.3413	0.0508186	-6.71605	1.86713e-11	9.82591e-10
BTG3	838.176	-0.341398	0.0714058	-4.7811	1.7434e-06	4.31012e-05
ZMPSTE24	948.412	-0.341808	0.071926	-4.75222	2.01197e-06	4.89343e-05
LSM2	597.599	-0.342172	0.121968	-2.80543	0.00502492	0.0436901
POMP	1545.02	-0.342735	0.0803448	-4.2658	1.99185e-05	0.000381377
FAM98A	424.593	-0.343485	0.0966319	-3.55457	0.000378598	0.00503003
TMEM33	748.16	-0.343798	0.0836998	-4.10752	3.99935e-05	0.000710799
POMZP3	423.934	-0.344266	0.0890948	-3.86405	0.000111524	0.00175659
WDR1	1402.45	-0.344514	0.0564154	-6.10673	1.01691e-09	4.30981e-08
SEP15	1625.54	-0.345227	0.0687519	-5.02135	5.13102e-07	1.39079e-05
TYMS	2905.53	-0.345808	0.0735822	-4.69961	2.60655e-06	6.12438e-05
NFE2L3	226.126	-0.346979	0.12117	-2.86357	0.00418901	0.0375592
DDX20	439.01	-0.34787	0.118977	-2.92384	0.00345745	0.0321976
SNX3	924.783	-0.347961	0.0709109	-4.90701	9.24736e-07	2.40512e-05
SHQ1	569.79	-0.34806	0.0845208	-4.11804	3.82109e-05	0.000682713
MRPL13	459.165	-0.348578	0.105417	-3.30665	0.000944176	0.010954
KLF16	443.479	-0.348653	0.125766	-2.77223	0.00556741	0.0473695
GINS4	492.983	-0.348852	0.0792328	-4.40287	1.06827e-05	0.000218817
BAG1	1348.23	-0.349397	0.108567	-3.21827	0.00128966	0.0142401
PTGES3	4432.07	-0.349499	0.0445802	-7.8398	4.51281e-15	3.32875e-13
UHRF1	1158.83	-0.349895	0.0629382	-5.55935	2.7078e-08	9.16072e-07
UTP14A	409.934	-0.349928	0.122205	-2.86346	0.00419042	0.0375593
NAPA	464.612	-0.349987	0.113758	-3.07659	0.00209382	0.0213713
TRIAP1	839.791	-0.350396	0.126009	-2.78072	0.00542383	0.0464553
TIMM21	504.078	-0.350918	0.101244	-3.46607	0.00052812	0.00668745
CISD2	676.162	-0.351309	0.11158	-3.1485	0.00164109	0.0173267
MRPL40	308.402	-0.351825	0.122281	-2.87718	0.0040125	0.0362156
FSCN1	4256.88	-0.351969	0.104406	-3.37114	0.00074857	0.00903404
IKBIP	791.43	-0.352008	0.0741798	-4.74533	2.08165e-06	5.01771e-05
JAM2	421.246	-0.352011	0.1088	-3.23541	0.00121468	0.01354
ASTN1	201.525	-0.352131	0.121818	-2.89062	0.00384477	0.0350548
NAE1	754.023	-0.352921	0.0791969	-4.45625	8.34054e-06	0.000175229
EIF3I	2027.41	-0.353365	0.106991	-3.30275	0.000957405	0.0110776
U2AF1L5	1135.34	-0.353424	0.126168	-2.80122	0.00509091	0.0441643
DNAJC11	473.889	-0.353517	0.0881372	-4.01099	6.0465e-05	0.00102859
ADAM15	723.092	-0.35374	0.101329	-3.49101	0.000481204	0.00619803
CCT2	4613.71	-0.354093	0.098601	-3.59117	0.000329193	0.00446819
MYL12A	1042.1	-0.354857	0.0932496	-3.80545	0.000141546	0.00216505
RPUSD2	234.403	-0.356721	0.122741	-2.90629	0.00365743	0.0337571
CBSL	749.635	-0.357003	0.114989	-3.10467	0.00190493	0.0196739
ID1	1419.22	-0.357211	0.119923	-2.97867	0.00289499	0.0277258
UMPS	649.364	-0.357859	0.115869	-3.08846	0.00201194	0.0206683
SLC30A7	181.953	-0.358029	0.124968	-2.86497	0.00417054	0.0374683
TDG	893.936	-0.358048	0.0877736	-4.07922	4.51871e-05	0.000793184
DDC	2673.55	-0.358342	0.0915374	-3.9147	9.05156e-05	0.00146678
PSMD11	908.69	-0.35868	0.0682369	-5.2564	1.46899e-07	4.3773e-06
PLXND1	341.216	-0.358792	0.0916754	-3.91372	9.08833e-05	0.00147097
FAM96B	797.654	-0.359292	0.113896	-3.15455	0.00160744	0.0170581
FAF1	914.377	-0.360727	0.0753753	-4.78575	1.70353e-06	4.22315e-05
TRNT1	285.138	-0.362494	0.116871	-3.10165	0.00192445	0.019845
PRDX3	2179.57	-0.362684	0.0778446	-4.65908	3.1763e-06	7.26701e-05
SUMO2	4479.83	-0.363078	0.090616	-4.00678	6.15534e-05	0.00104382
TAF1B	249.444	-0.363302	0.1217	-2.98523	0.00283367	0.0273314
MRPL36	235.289	-0.363488	0.125422	-2.89812	0.00375411	0.0344025
FBXO45	718.537	-0.363688	0.0763402	-4.76405	1.89748e-06	4.64843e-05
ACOT7	975.834	-0.364051	0.073154	-4.97651	6.4742e-07	1.73053e-05
EIF2B2	955.248	-0.364547	0.0757449	-4.81282	1.48814e-06	3.7165e-05
PPA2	339.24	-0.364804	0.122115	-2.98738	0.00281384	0.0271789
RRN3	1073.59	-0.364942	0.0600997	-6.07227	1.26116e-09	5.2869e-08
YWHAE	4149.85	-0.366889	0.0806325	-4.55014	5.36107e-06	0.000117192
CTNNAL1	422.543	-0.366979	0.0911323	-4.02689	5.65206e-05	0.000965752
TMA16	232.639	-0.367017	0.110149	-3.332	0.000862254	0.0101543
CENPO	854.067	-0.36742	0.110502	-3.325	0.000884172	0.0103737
PRMT5	1317.26	-0.367697	0.109994	-3.34288	0.000829124	0.0098261
UBL4A	675.146	-0.369452	0.0972475	-3.79909	0.000145226	0.00221757
SLC6A6	487.088	-0.370194	0.123638	-2.99418	0.00275181	0.0266562
SNRPB2	1421.98	-0.370266	0.0934126	-3.96377	7.37738e-05	0.00122489
CPOX	365.033	-0.370278	0.11452	-3.2333	0.00122371	0.0136233
PRPS2	225.632	-0.370863	0.119564	-3.1018	0.00192345	0.0198423
C1orf21	1122.19	-0.371446	0.0951211	-3.90498	9.42338e-05	0.00152064
NAT8L	388.658	-0.371585	0.0832214	-4.46502	8.00619e-06	0.000168994
PSMD14	1392.75	-0.371952	0.0979977	-3.79552	0.000147336	0.00224055
PSMA6	1990.29	-0.372172	0.125216	-2.97224	0.00295633	0.0282221
EIF2B1	1060.18	-0.372176	0.120111	-3.09859	0.00194443	0.0200358
PDHA1	824.781	-0.372834	0.0692754	-5.38192	7.36973e-08	2.31349e-06
PSMD12	1476	-0.373325	0.0847558	-4.40472	1.0592e-05	0.000217125
RUVBL1	1802.43	-0.373558	0.0626409	-5.96348	2.4692e-09	1.0121e-07
NLN	703.72	-0.373714	0.129002	-2.89697	0.00376788	0.0345052
TPI1	5412.56	-0.374433	0.119969	-3.12107	0.00180195	0.0187393
LRRC8B	275.86	-0.374739	0.119889	-3.12571	0.00177375	0.0184959
MBNL3	197.461	-0.375063	0.135251	-2.77308	0.00555289	0.0472608
NABP2	635.815	-0.37517	0.117661	-3.18857	0.00142981	0.0155022
TIMM23	1002.36	-0.375273	0.0968075	-3.87649	0.000105976	0.00167999
GLUD1	1465.67	-0.375438	0.0599004	-6.26771	3.66408e-10	1.66811e-08
JAM3	764.067	-0.375446	0.0767546	-4.89152	1.00062e-06	2.58506e-05
TOMM22	1195.97	-0.376169	0.0923054	-4.07526	4.5962e-05	0.00080458
GLOD4	638.795	-0.37626	0.0965646	-3.89646	9.76091e-05	0.00156854
OGFOD1	634.5	-0.376471	0.109219	-3.44696	0.000566943	0.00709914
NDUFB9	1385	-0.376591	0.113025	-3.33193	0.000862459	0.0101543
GPI	2560.05	-0.376819	0.0665383	-5.66319	1.48588e-08	5.25828e-07
LDLR	1037.52	-0.377077	0.0807127	-4.67184	2.98517e-06	6.87048e-05
RPS19BP1	1031.11	-0.377421	0.104059	-3.62698	0.000286752	0.00398427
TUBG1	1045.51	-0.377438	0.113481	-3.32601	0.00088099	0.0103499
FUNDC2	622.656	-0.377855	0.0859537	-4.39604	1.10246e-05	0.000224967
LAPTM4B	3510.69	-0.379006	0.0513387	-7.38245	1.554e-13	1.03588e-11
MRPL52	395.517	-0.37911	0.106433	-3.56197	0.000368089	0.0049073
NUP88	477.844	-0.379179	0.11529	-3.28893	0.0010057	0.0115634
NUDT11	264.301	-0.37919	0.131261	-2.88883	0.00386677	0.0352398
DCLK1	205.973	-0.379243	0.137109	-2.76599	0.00567498	0.048133
PHLDA3	1481.93	-0.379474	0.0851426	-4.45693	8.31434e-06	0.000174815
EIF5B	725.825	-0.379712	0.0942615	-4.02829	5.61843e-05	0.000961831
C2orf44	326.612	-0.379717	0.0901954	-4.20994	2.5544e-05	0.000475696
DPP9	645.334	-0.380149	0.132621	-2.86642	0.00415138	0.0373209
SEC24A	199.314	-0.381348	0.117516	-3.24506	0.00117424	0.0131485
CASP3	675.454	-0.38167	0.0869578	-4.38914	1.13799e-05	0.00023117
RAD51	506.01	-0.381726	0.119984	-3.18147	0.00146532	0.0157984
ACTG1	20452.7	-0.382413	0.0803441	-4.75969	1.93889e-06	4.73275e-05
MRPS27	897.264	-0.38303	0.117875	-3.24945	0.00115627	0.0129849
FADD	676.577	-0.383567	0.067158	-5.71141	1.12042e-08	4.06011e-07
STRA13	789.619	-0.383646	0.0919358	-4.17298	3.00642e-05	0.000550267
BCAP31	2599.39	-0.383924	0.0412104	-9.31618	1.20602e-20	1.38497e-18
FOXP4	208.727	-0.384241	0.105589	-3.63901	0.000273683	0.00383029
TMEM5	226.35	-0.384337	0.126607	-3.03567	0.00240002	0.0239266
TUBB	22793	-0.384879	0.0801824	-4.80004	1.58634e-06	3.95442e-05
PSMA7	3087.37	-0.385165	0.0944533	-4.07783	4.54578e-05	0.000797417
POLR3D	906.155	-0.385261	0.0970308	-3.9705	7.17227e-05	0.00119524
SF3B4	1118.43	-0.385424	0.0892224	-4.31981	1.5616e-05	0.000304834
STIP1	3815.89	-0.385524	0.105676	-3.64817	0.000264117	0.00371566
SIAH2	363.151	-0.385629	0.100564	-3.83467	0.000125734	0.0019497
SSRP1	3386.25	-0.38589	0.0918451	-4.20154	2.6511e-05	0.000490553
PDCD2	419.603	-0.38606	0.0805023	-4.79564	1.6216e-06	4.03487e-05
MRPL47	477.58	-0.386325	0.125732	-3.07261	0.00212194	0.0215766
YARS2	269.468	-0.386815	0.116706	-3.31444	0.000918274	0.0107041
GNA13	1021.99	-0.386885	0.11791	-3.2812	0.00103367	0.0117995
TNFRSF10B	2489.66	-0.386981	0.119828	-3.22947	0.00124022	0.0137702
TMEM70	354.436	-0.387245	0.123735	-3.12964	0.00175021	0.018283
WDR61	496.225	-0.387245	0.0902389	-4.29133	1.77605e-05	0.000344454
PGK1	4738.91	-0.387716	0.0381787	-10.1553	3.13916e-24	4.48402e-22
MCM6	2688.78	-0.388583	0.0450676	-8.62222	6.56659e-18	6.07117e-16
SEH1L	404.573	-0.388777	0.0958841	-4.05465	5.02092e-05	0.000869759
ANP32A	2617.6	-0.389146	0.105396	-3.69225	0.000222281	0.00321076
ATP5F1	1910.32	-0.389272	0.0658677	-5.90991	3.423e-09	1.37312e-07
GEMIN6	265.947	-0.389533	0.136855	-2.84633	0.00442264	0.0393404
TWISTNB	265.592	-0.390216	0.119943	-3.25335	0.00114054	0.0128565
RPSA	20000.1	-0.391664	0.0837326	-4.67756	2.90305e-06	6.70764e-05
SSR3	1291.85	-0.391675	0.0628836	-6.22857	4.70726e-10	2.11099e-08
PHF5A	697.008	-0.39174	0.0833704	-4.69879	2.61708e-06	6.14377e-05
IGF2	2601.15	-0.392746	0.127847	-3.072	0.00212632	0.0216131
SNRNP40	903.87	-0.392812	0.109914	-3.5738	0.00035184	0.00472098
ISYNA1	531.444	-0.393048	0.113664	-3.45798	0.000544243	0.00685304
PVRL2	439.311	-0.39349	0.129896	-3.02928	0.00245141	0.0243401
MORF4L2	3419.44	-0.393818	0.110808	-3.55406	0.000379338	0.00503738
SRSF6	1839.34	-0.394017	0.126389	-3.11749	0.00182398	0.0189538
C4orf48	228.6	-0.394573	0.133359	-2.95873	0.00308905	0.0293232
PPP1R16B	1200.74	-0.396312	0.125515	-3.15748	0.00159138	0.0169276
RPIA	296.654	-0.396788	0.121922	-3.25444	0.00113618	0.0128126
DUSP14	243.798	-0.397009	0.120177	-3.30353	0.000954761	0.0110578
FKBP1A	1078.33	-0.397342	0.0766816	-5.18171	2.1986e-07	6.36861e-06
NKIRAS1	213.017	-0.39767	0.122042	-3.25848	0.0011201	0.012663
ORC5	299.865	-0.39826	0.132185	-3.01289	0.00258771	0.0254241
TMED3	644.307	-0.398466	0.0822708	-4.84335	1.27668e-06	3.2272e-05
TMEM192	453.077	-0.3987	0.105784	-3.769	0.000163902	0.00245963
DNAJB5	697.146	-0.399404	0.124937	-3.19684	0.0013894	0.0151554
RPL7	13359.4	-0.400086	0.0781609	-5.11875	3.07562e-07	8.70362e-06
ACOT9	173.209	-0.400151	0.144413	-2.77087	0.00559061	0.0475516
C20orf27	345.561	-0.400293	0.133003	-3.00966	0.00261541	0.0256169
PWP1	548.025	-0.40156	0.105781	-3.79615	0.000146961	0.00223798
TMEM138	180.361	-0.402169	0.137117	-2.93302	0.00335677	0.0314226
SLC16A1	1272.08	-0.403418	0.0484789	-8.3215	8.68553e-17	7.49148e-15
ERO1A	653.094	-0.404137	0.0716672	-5.63907	1.70968e-08	5.97877e-07
CKMT1A	337.352	-0.404566	0.1347	-3.00347	0.00266922	0.0260524
MRPS12	429.933	-0.404647	0.136212	-2.97072	0.00297106	0.0283327
ALYREF	2694.31	-0.404689	0.116794	-3.46498	0.000530279	0.0067085
LIMS1	589.057	-0.405681	0.122634	-3.30807	0.000939417	0.0109081
BLVRA	545.966	-0.405711	0.0929421	-4.3652	1.27009e-05	0.000254744
PAM16	309.164	-0.406716	0.145233	-2.80043	0.00510343	0.0442303
COL4A1	1351.85	-0.406893	0.104256	-3.90283	9.50764e-05	0.00153332
DNAJA1	5392.89	-0.407264	0.102864	-3.95925	7.51863e-05	0.00124452
EIF6	741.947	-0.407375	0.0937054	-4.3474	1.3776e-05	0.00027427
AIFM2	243.515	-0.407403	0.107903	-3.77564	0.000159599	0.00240441
XRCC6	6907.12	-0.407413	0.0786407	-5.18069	2.21062e-07	6.38973e-06
HSP90AB1	33489.1	-0.407413	0.0264351	-15.4118	1.36267e-53	6.94112e-51
XPNPEP1	567.53	-0.407693	0.125233	-3.25547	0.00113205	0.0127767
NOB1	590.945	-0.407995	0.093266	-4.37453	1.21695e-05	0.000245363
CARM1	834.023	-0.408161	0.127857	-3.19233	0.00141132	0.0153511
TMEM126B	481.064	-0.408192	0.119592	-3.4132	0.000642052	0.00789471
KPNA3	590.093	-0.409714	0.14458	-2.83382	0.00459949	0.0406722
WDR12	723.669	-0.410567	0.0784194	-5.23554	1.64508e-07	4.85378e-06
PRKAR2A	672.178	-0.41057	0.0734894	-5.5868	2.31297e-08	7.90422e-07
CAMKV	677.623	-0.410836	0.080941	-5.07575	3.85969e-07	1.06872e-05
NDUFA9	777.16	-0.41184	0.0831108	-4.95531	7.2214e-07	1.90759e-05
B3GNT5	182.818	-0.411927	0.131421	-3.13441	0.00172202	0.0180261
MRPL24	868.073	-0.412456	0.108277	-3.80929	0.000139369	0.00213538
SNRPA1	648.308	-0.413998	0.127403	-3.24953	0.00115596	0.0129849
S100A6	1278.41	-0.415259	0.136374	-3.04501	0.00232673	0.0232976
ST3GAL1	218.182	-0.415661	0.111657	-3.72267	0.000197125	0.00287975
NIFK	1031.01	-0.415889	0.065916	-6.30938	2.8015e-10	1.29065e-08
DNAAF2	297.522	-0.416032	0.146913	-2.83182	0.00462839	0.0408743
ALDH18A1	1217.83	-0.416208	0.10553	-3.94398	8.01408e-05	0.00131364
COA4	1371.15	-0.416741	0.0865256	-4.81639	1.46176e-06	3.65401e-05
PSMC4	1591.41	-0.416865	0.104056	-4.00616	6.17133e-05	0.00104587
RNGTT	301.264	-0.418207	0.138324	-3.02338	0.00249967	0.0247283
EMG1	413.562	-0.418639	0.0993715	-4.21287	2.52147e-05	0.000470436
TIMM17A	2179.68	-0.418777	0.07004	-5.97911	2.24354e-09	9.26127e-08
SFRP1	1386.95	-0.419326	0.0520408	-8.05764	7.77835e-16	6.14012e-14
AMD1	619.929	-0.41962	0.0923504	-4.54378	5.52544e-06	0.000120396
PSMD6	773.775	-0.419836	0.102672	-4.0891	4.33051e-05	0.000763125
SLC3A2	1466.46	-0.419959	0.141372	-2.9706	0.00297222	0.0283336
HN1	3308.95	-0.420349	0.101558	-4.13899	3.48834e-05	0.000629089
DCXR	540.181	-0.420825	0.125984	-3.34031	0.000836846	0.00987502
C17orf96	238.168	-0.421568	0.121345	-3.47412	0.000512539	0.00652659
CADM1	710.97	-0.42172	0.0816942	-5.16217	2.441e-07	7.00316e-06
M6PR	1262.83	-0.422084	0.107099	-3.94107	8.11202e-05	0.00132727
ZFP36L2	655.903	-0.422376	0.078717	-5.36576	8.06093e-08	2.51876e-06
PSMB1	1175.81	-0.423188	0.129044	-3.2794	0.00104029	0.0118619
SCARB1	649.073	-0.42323	0.100842	-4.19695	2.70538e-05	0.000499913
NDUFAB1	1152.1	-0.424043	0.0954495	-4.44259	8.88817e-06	0.000185867
ABCF1	898.878	-0.425175	0.149114	-2.85134	0.00435361	0.0388672
MED27	301.517	-0.425181	0.110095	-3.86194	0.000112489	0.00177077
HAUS2	630.369	-0.425204	0.106968	-3.97508	7.03569e-05	0.00117611
NTMT1	368.192	-0.426065	0.107888	-3.94915	7.84297e-05	0.00129265
TARS	1543.5	-0.427523	0.0465884	-9.17661	4.44862e-20	4.84272e-18
PSMA2	1592.55	-0.427953	0.13172	-3.24897	0.00115824	0.0130016
CYC1	878.674	-0.429176	0.103055	-4.16455	3.11974e-05	0.000568694
EEF1A1	41931.8	-0.430029	0.0820127	-5.24344	1.5761e-07	4.67564e-06
USP14	1875.1	-0.430084	0.134724	-3.19234	0.00141124	0.0153511
BAK1	233.062	-0.430699	0.118932	-3.6214	0.00029301	0.00405454
BCKDK	341.786	-0.431154	0.143139	-3.01214	0.00259411	0.0254574
SFXN1	755.102	-0.432317	0.141892	-3.04681	0.00231285	0.0232032
CHST11	463.45	-0.432345	0.12207	-3.54178	0.000397439	0.00524678
DHX33	294.35	-0.432407	0.0921252	-4.69368	2.68328e-06	6.27733e-05
MYDGF	956.404	-0.432435	0.0785794	-5.50315	3.73059e-08	1.23425e-06
LRRC59	3745.39	-0.432441	0.0447916	-9.6545	4.70431e-22	5.99067e-20
DDX52	432.387	-0.432506	0.0837186	-5.16618	2.38927e-07	6.88399e-06
FRAS1	232.109	-0.432633	0.130995	-3.30267	0.0009577	0.0110776
INO80C	283.149	-0.432833	0.143012	-3.02654	0.00247369	0.0245073
ZPR1	331.947	-0.434191	0.111915	-3.87966	0.000104603	0.00166173
SNRPG	1391.7	-0.434769	0.111931	-3.88424	0.00010265	0.00163882
PVRL3	176.465	-0.435663	0.125408	-3.47396	0.000512839	0.00652659
CCT6A	4639.88	-0.436223	0.0684682	-6.37118	1.87585e-10	8.86907e-09
TCP1	3420.58	-0.436598	0.0621429	-7.02571	2.12977e-12	1.22335e-10
EIF4E	974.238	-0.437603	0.0670633	-6.52523	6.78988e-11	3.35112e-09
POLD2	1320.4	-0.437947	0.0639424	-6.8491	7.4317e-12	4.04503e-10
NSMCE4A	210.601	-0.438491	0.148278	-2.95722	0.00310427	0.0294469
HIGD1A	896.039	-0.43939	0.0554258	-7.92754	2.23527e-15	1.69988e-13
HK1	975.741	-0.43953	0.157441	-2.79171	0.005243	0.04515
ODC1	28807.1	-0.442165	0.0393265	-11.2435	2.49435e-29	4.64414e-27
AHSA1	1824.6	-0.442188	0.0821717	-5.38127	7.39614e-08	2.31909e-06
DFFA	741.235	-0.442345	0.0741575	-5.96494	2.44727e-09	1.00561e-07
DIEXF	523.179	-0.442893	0.0817531	-5.41745	6.0454e-08	1.92917e-06
CPLX1	402.86	-0.443218	0.088836	-4.98917	6.0639e-07	1.62893e-05
PES1	1666.46	-0.443569	0.104583	-4.24129	2.22238e-05	0.000421331
AIMP2	353.054	-0.443739	0.130411	-3.40262	0.000667421	0.00817159
RPS3A	13870.3	-0.443899	0.0974987	-4.55287	5.29193e-06	0.000115963
JTB	1217.89	-0.445041	0.0687388	-6.47439	9.51978e-11	4.60584e-09
PCNA	4235.57	-0.445624	0.0741681	-6.0083	1.87484e-09	7.78694e-08
IGFBP2	531.338	-0.445835	0.0939233	-4.7468	2.0666e-06	4.99034e-05
GBE1	322.968	-0.44624	0.110327	-4.04472	5.23858e-05	0.000904729
ENOPH1	707.467	-0.446399	0.100711	-4.43248	9.3156e-06	0.000193754
RWDD4	305.947	-0.446452	0.112167	-3.98023	6.88477e-05	0.00115303
BRIX1	636.599	-0.446914	0.0789105	-5.66355	1.48271e-08	5.25828e-07
SLC35C1	281.313	-0.447762	0.13981	-3.20264	0.00136173	0.0149078
TFRC	2273.13	-0.448097	0.0619845	-7.22918	4.8592e-13	3.02267e-11
FHL2	317.118	-0.448175	0.115907	-3.86668	0.000110326	0.00173977
PTP4A1	1712.87	-0.448886	0.0688547	-6.51933	7.06219e-11	3.46651e-09
PSMD1	2606.81	-0.449051	0.0464245	-9.67271	3.9379e-22	5.08667e-20
COLGALT1	1526.7	-0.449583	0.0650934	-6.90674	4.95922e-12	2.73233e-10
FKBP4	3523.52	-0.450282	0.156503	-2.87715	0.00401285	0.0362156
PTGES2	510.428	-0.450541	0.126426	-3.56367	0.000365701	0.0048803
EIF4H	2949.38	-0.450647	0.0631282	-7.13861	9.42793e-13	5.58139e-11
RELT	247.149	-0.450767	0.1393	-3.23595	0.00121239	0.0135252
JMJD8	1234.21	-0.451212	0.106915	-4.22027	2.44006e-05	0.000456192
RCL1	320.135	-0.451446	0.14174	-3.18503	0.0014474	0.0156427
PSMB2	2121.65	-0.451452	0.0857061	-5.26744	1.38338e-07	4.14968e-06
GNL2	744.261	-0.451936	0.148032	-3.05296	0.00226598	0.0228179
TAMM41	110.672	-0.452117	0.1605	-2.81693	0.00484846	0.042369
MTX1	446.81	-0.45214	0.150825	-2.99778	0.00271955	0.0264195
NUDCD1	542.602	-0.452972	0.0887293	-5.1051	3.30626e-07	9.25924e-06
PHB	2451.55	-0.453125	0.0547857	-8.27086	1.32994e-16	1.12553e-14
LSG1	1129.58	-0.453861	0.119581	-3.79542	0.000147395	0.00224055
C16orf13	462.379	-0.453974	0.123946	-3.66267	0.0002496	0.00353539
MRPS17	334.788	-0.454127	0.148811	-3.05171	0.00227541	0.0228958
GADD45GIP1	772.441	-0.454587	0.108581	-4.18662	2.83143e-05	0.00052
CTPS1	1066.38	-0.456255	0.140361	-3.25059	0.00115167	0.0129549
APOPT1	514.446	-0.456586	0.150614	-3.0315	0.0024334	0.024188
PSMD13	716.894	-0.456642	0.110133	-4.14629	3.37906e-05	0.000611894
SERBP1	4061.28	-0.458455	0.0845838	-5.42012	5.95581e-08	1.90734e-06
CABLES1	189.326	-0.458464	0.135128	-3.39283	0.00069175	0.00843123
FARSB	585.863	-0.458816	0.149607	-3.06681	0.00216359	0.0219505
AC004556.1	161.453	-0.459866	0.128482	-3.57924	0.000344598	0.00464924
POP7	511.928	-0.460546	0.0973054	-4.733	2.21231e-06	5.28078e-05
SNRPF	1066.55	-0.460735	0.096177	-4.79049	1.66376e-06	4.13597e-05
MRPL3	1106.54	-0.461353	0.109675	-4.20656	2.59289e-05	0.000482095
C19orf70	192.852	-0.461633	0.120678	-3.82533	0.000130595	0.00201697
EXOSC3	326.245	-0.462152	0.105625	-4.37543	1.21195e-05	0.000244537
NAA10	963.767	-0.462206	0.138373	-3.34029	0.00083691	0.00987502
PODXL	118.87	-0.462207	0.152942	-3.0221	0.00251024	0.0248147
ZNRF3	199.638	-0.46248	0.133307	-3.46929	0.000521832	0.00662025
ASNS	771.099	-0.462659	0.0754895	-6.12879	8.85513e-10	3.78263e-08
MSX1	640.402	-0.463382	0.0956844	-4.84282	1.28009e-06	3.2328e-05
DGKE	135.078	-0.463574	0.153483	-3.02035	0.00252479	0.024922
GPT2	779.992	-0.463702	0.0611984	-7.57702	3.53582e-14	2.48585e-12
NAA50	1313.42	-0.463957	0.0571031	-8.12491	4.47687e-16	3.56525e-14
ELOVL6	679.405	-0.465658	0.0911941	-5.10623	3.28643e-07	9.21328e-06
NRGN	198.571	-0.465788	0.165166	-2.82012	0.00480062	0.0420105
ERC1	593.718	-0.466056	0.162081	-2.87546	0.00403438	0.0363782
HSPA4	2919.21	-0.466101	0.0664535	-7.01393	2.31711e-12	1.32251e-10
MT-ATP6	12955.6	-0.467188	0.165377	-2.82499	0.00472827	0.0415196
NDUFC2	2265.73	-0.467374	0.107766	-4.33693	1.44484e-05	0.000284644
NOC4L	222.778	-0.469279	0.162456	-2.88866	0.00386884	0.0352398
LRRC20	459.546	-0.469331	0.134851	-3.48037	0.000500725	0.00640364
DOHH	336.177	-0.469595	0.147365	-3.1866	0.00143955	0.0155828
GRPEL1	806.604	-0.469929	0.0918498	-5.11628	3.11627e-07	8.79102e-06
NSDHL	490.042	-0.471865	0.151656	-3.11141	0.00186198	0.0193115
IDH3A	515.317	-0.472171	0.0993951	-4.75045	2.02968e-06	4.92762e-05
FAM216A	213.068	-0.473229	0.124278	-3.80782	0.000140195	0.0021456
TSTA3	324.425	-0.474185	0.142866	-3.31909	0.000903099	0.0105683
TMEM41A	215.302	-0.474901	0.128149	-3.70585	0.000210684	0.00305469
ATP5A1	5141.13	-0.475172	0.0528424	-8.99224	2.42251e-19	2.4962e-17
RPF2	168.349	-0.475183	0.137572	-3.45406	0.000552217	0.0069405
NOL11	1366.75	-0.475513	0.083838	-5.67181	1.41295e-08	5.03238e-07
RNF138	359.412	-0.475773	0.157506	-3.02067	0.00252217	0.0249053
LYRM4	348.845	-0.476385	0.169491	-2.81067	0.00494379	0.043054
BCS1L	257.707	-0.476811	0.143624	-3.31987	0.000900601	0.0105483
LONP1	1659.92	-0.477664	0.17344	-2.75406	0.00588618	0.0496281
CCDC51	331.061	-0.478051	0.124577	-3.83741	0.00012434	0.00193351
FARSA	1158.2	-0.47808	0.0830534	-5.7563	8.59791e-09	3.20163e-07
CTSC	576.749	-0.478646	0.101542	-4.71376	2.43183e-06	5.73882e-05
SHMT2	824.895	-0.478694	0.117993	-4.05697	4.97135e-05	0.000862405
RBM6	880.874	-0.478704	0.133519	-3.58529	0.000336706	0.00455413
FEM1A	611.912	-0.479011	0.0978697	-4.89438	9.86179e-07	2.55018e-05
SIGMAR1	863.382	-0.479764	0.119096	-4.02838	5.61627e-05	0.000961831
HSPA1A	3377.22	-0.479775	0.170545	-2.81318	0.00490543	0.0427933
TRIB3	258.914	-0.480044	0.125168	-3.83521	0.000125456	0.00194652
PKM	12148.2	-0.480357	0.0922829	-5.20526	1.93721e-07	5.68467e-06
PAICS	4190.14	-0.481049	0.0709536	-6.77976	1.20374e-11	6.44791e-10
ME2	898.526	-0.481538	0.0593818	-8.10918	5.09617e-16	4.03464e-14
GCAT	221.182	-0.483411	0.143977	-3.35755	0.000786352	0.0093974
MRPS23	1465.38	-0.483971	0.0866955	-5.58242	2.37194e-08	8.09548e-07
SEC22B	729.91	-0.484694	0.099373	-4.87752	1.07426e-06	2.75159e-05
DAZAP1	991.84	-0.484919	0.0948055	-5.11488	3.13937e-07	8.84694e-06
CCT5	5637.93	-0.485146	0.0465171	-10.4294	1.8202e-25	2.73e-23
NSUN2	1242.15	-0.485601	0.05725	-8.48212	2.2112e-17	1.97016e-15
EMC8	551.876	-0.486804	0.141409	-3.44252	0.000576327	0.0071933
IER2	824.233	-0.489017	0.0977412	-5.00318	5.63932e-07	1.52397e-05
TMEM231	178.528	-0.489173	0.140901	-3.47176	0.000517067	0.00656597
CNN2	283.025	-0.48984	0.101181	-4.84121	1.29054e-06	3.25452e-05
QTRTD1	304.435	-0.490612	0.107159	-4.57836	4.68625e-06	0.000103871
SMN2	640.017	-0.490721	0.164441	-2.98419	0.00284334	0.0273886
LOXL2	450.214	-0.490845	0.139427	-3.52045	0.000430811	0.00563225
GSPT1	1789.75	-0.49113	0.0502687	-9.7701	1.51305e-22	1.9829e-20
ADRM1	1312.98	-0.491447	0.092107	-5.33561	9.52258e-08	2.94143e-06
UNG	961.292	-0.491536	0.0840153	-5.85056	4.89934e-09	1.90313e-07
NOC3L	180.982	-0.49168	0.164798	-2.98353	0.00284945	0.0274151
RPUSD1	527.503	-0.491966	0.146762	-3.35212	0.00080195	0.00955439
PHLDA1	562.688	-0.492063	0.0686134	-7.17154	7.41602e-13	4.46898e-11
TAF13	220.981	-0.49236	0.166576	-2.95578	0.00311883	0.0295643
IL17RD	257.012	-0.492555	0.11096	-4.43905	9.03574e-06	0.000188224
C12orf75	403.287	-0.493913	0.118933	-4.15287	3.28332e-05	0.000596098
MRPL15	703.714	-0.494125	0.0915301	-5.3985	6.71996e-08	2.12227e-06
DCAF13	732.598	-0.494237	0.107639	-4.59163	4.39789e-06	9.82863e-05
GNL3L	414.931	-0.495666	0.120944	-4.09832	4.16152e-05	0.000735748
GPD2	102.523	-0.495974	0.179996	-2.75548	0.00586066	0.0494747
EIF3B	1800.22	-0.49602	0.155672	-3.18631	0.00144101	0.0155908
MRPS15	523.807	-0.496048	0.15751	-3.14932	0.00163654	0.0172969
ASCC3	552.514	-0.496728	0.136044	-3.65122	0.000261	0.00368333
SLC29A2	149.244	-0.496885	0.124611	-3.98749	6.67764e-05	0.00112322
DMPK	291.797	-0.497164	0.132479	-3.75276	0.000174895	0.00259146
MYRIP	232.682	-0.498209	0.116465	-4.27774	1.88798e-05	0.000364127
FOXD1	139.158	-0.498631	0.160216	-3.11224	0.00185676	0.0192648
RSPO4	97.9244	-0.499464	0.17187	-2.90605	0.00366018	0.033771
FAM60A	1344.7	-0.499752	0.154422	-3.23627	0.00121101	0.013521
MDH2	2158.3	-0.500731	0.143369	-3.49259	0.000478354	0.00616886
MRPL11	557.992	-0.501481	0.150791	-3.32567	0.000882051	0.0103539
IMP3	733.177	-0.502432	0.100686	-4.99009	6.03511e-07	1.62281e-05
XPOT	1886.26	-0.502727	0.0995874	-5.0481	4.46233e-07	1.21933e-05
TAP2	223.683	-0.502847	0.134828	-3.72953	0.000191838	0.00281165
PPA1	1628.25	-0.503024	0.079649	-6.31551	2.69275e-10	1.25338e-08
NIP7	553.078	-0.503948	0.0817166	-6.16703	6.95852e-10	3.02024e-08
PCOLCE	500.727	-0.504646	0.11216	-4.49932	6.817e-06	0.000145946
TIMM44	585.744	-0.504684	0.0871921	-5.78819	7.11492e-09	2.68603e-07
C2CD2	147.674	-0.505474	0.15727	-3.21406	0.00130874	0.0144095
UBE2D4	196.941	-0.50582	0.17885	-2.82819	0.00468127	0.0411796
MRPS18C	396.818	-0.506194	0.134704	-3.75784	0.000171387	0.00254927
MINOS1	258.362	-0.506625	0.105632	-4.79615	1.61741e-06	4.02817e-05
GFM1	648.878	-0.506786	0.100482	-5.04354	4.56985e-07	1.24619e-05
HSPA1B	3452.93	-0.50829	0.0712059	-7.13832	9.44806e-13	5.58139e-11
HSPB1	3923.21	-0.508466	0.115593	-4.39878	1.08862e-05	0.00022248
AC105052.2	121.291	-0.509166	0.139897	-3.63956	0.000273101	0.00382611
LAS1L	612.81	-0.509241	0.144689	-3.51956	0.000432263	0.00564576
NOL10	7097.26	-0.509873	0.105273	-4.84336	1.27664e-06	3.2272e-05
ADSS	639.504	-0.509891	0.130247	-3.91481	9.04763e-05	0.00146678
FAH	146.684	-0.511354	0.133782	-3.82228	0.000132222	0.00203628
MRPL4	841.872	-0.511623	0.106828	-4.7892	1.67446e-06	4.15872e-05
PRPF19	1425.68	-0.512133	0.142575	-3.59203	0.000328115	0.0044558
GADD45A	1797.32	-0.512321	0.0918091	-5.58029	2.40122e-08	8.18508e-07
HSP90AA1	32435.7	-0.512505	0.0565622	-9.06092	1.2936e-19	1.37493e-17
MOCS3	129.588	-0.512612	0.161619	-3.17173	0.00151533	0.0162081
QTRT1	387.744	-0.512647	0.178429	-2.87312	0.00406444	0.0366247
RNH1	514.313	-0.513131	0.142958	-3.58939	0.000331458	0.00449216
PMAIP1	645.734	-0.514074	0.108779	-4.72588	2.29124e-06	5.44993e-05
EEF2KMT	226.911	-0.514705	0.116564	-4.41563	1.00717e-05	0.000207888
BAX	563.587	-0.514761	0.117255	-4.39012	1.1329e-05	0.000230482
ATG3	410.523	-0.515484	0.149388	-3.45064	0.000559256	0.00701591
MEA1	648.896	-0.515647	0.124433	-4.14396	3.41355e-05	0.000617252
RND3	387.77	-0.517541	0.101566	-5.0956	3.47634e-07	9.68532e-06
ME1	235.333	-0.517738	0.113243	-4.57194	4.83232e-06	0.000106845
TMSB10	10753.7	-0.518225	0.154126	-3.36236	0.000772805	0.00926852
PARVB	328.877	-0.518913	0.0870817	-5.95893	2.539e-09	1.037e-07
TMEM147	769.879	-0.519583	0.0952296	-5.45611	4.86687e-08	1.57922e-06
TXN	1934.53	-0.520379	0.0980889	-5.30517	1.12565e-07	3.43381e-06
PRDX4	1189.87	-0.520767	0.0938807	-5.54711	2.9043e-08	9.80092e-07
PRDX1	3665.34	-0.52206	0.0781854	-6.6772	2.43543e-11	1.26441e-09
ARHGDIA	5746.5	-0.523291	0.0355702	-14.7115	5.43784e-49	2.25854e-46
SNU13	1983.88	-0.523386	0.153934	-3.40008	0.000673667	0.00824059
PFDN2	1424.67	-0.523779	0.105875	-4.94712	7.53198e-07	1.98381e-05
ATP5G1	744.869	-0.523996	0.118226	-4.43215	9.32994e-06	0.000193903
PSMC3	1749.65	-0.52462	0.121234	-4.32735	1.50914e-05	0.000295233
HMGA1	1612.68	-0.525498	0.0956767	-5.49244	3.96418e-08	1.30673e-06
SSBP1	1644.32	-0.525852	0.131678	-3.99346	6.51168e-05	0.00109804
TAF10	346.481	-0.526286	0.150952	-3.48645	0.000489469	0.00628648
WDR36	397.311	-0.526496	0.106161	-4.9594	7.07098e-07	1.8752e-05
CHCHD2	3342.91	-0.526725	0.121537	-4.33388	1.46505e-05	0.000287711
BCAT1	1271	-0.52685	0.0735808	-7.16015	8.0587e-13	4.83468e-11
TIMM50	737.951	-0.528428	0.118495	-4.45948	8.21572e-06	0.000173011
PDIA5	224.141	-0.528432	0.106072	-4.98184	6.29821e-07	1.68683e-05
ENO1	6140.7	-0.528495	0.069126	-7.64538	2.08325e-14	1.49579e-12
RPL22L1	906.749	-0.529275	0.11347	-4.66444	3.09464e-06	7.09821e-05
HRAS	451.894	-0.531059	0.115904	-4.58189	4.60798e-06	0.000102388
ASL	391.289	-0.531128	0.112637	-4.7154	2.41232e-06	5.69776e-05
NAF1	165.523	-0.531504	0.149089	-3.56502	0.000363835	0.00485779
TIMM8A	175.105	-0.53211	0.120659	-4.41002	1.03359e-05	0.000212844
KLHL21	146.772	-0.532553	0.148356	-3.5897	0.000331054	0.00448899
LDHA	7162.06	-0.532982	0.066806	-7.97805	1.4866e-15	1.14668e-13
NAA15	830.743	-0.533218	0.0816433	-6.53107	6.53012e-11	3.23474e-09
AVEN	156.906	-0.533519	0.141049	-3.78251	0.000155257	0.00234685
PACSIN3	176.23	-0.53451	0.143423	-3.7268	0.000193929	0.00283766
GTPBP4	1464.7	-0.534596	0.125788	-4.24997	2.13799e-05	0.000407334
EHBP1L1	93.1376	-0.537048	0.180048	-2.9828	0.00285624	0.0274647
KREMEN2	157.647	-0.537076	0.179899	-2.98543	0.00283183	0.0273235
TPM3	4868.4	-0.537123	0.0489093	-10.982	4.66385e-28	8.07116e-26
IER5	1660.73	-0.537635	0.146283	-3.67529	0.000237575	0.00340075
SLC52A2	506.633	-0.538577	0.138453	-3.88996	0.000100262	0.00160449
RASA4	403.355	-0.538638	0.161216	-3.3411	0.000834473	0.00985919
UTP15	243.004	-0.53917	0.102721	-5.24888	1.53029e-07	4.5449e-06
WWC1	140.829	-0.539741	0.144438	-3.73683	0.000186353	0.00273869
ALG1	282.494	-0.539837	0.099005	-5.45262	4.96325e-08	1.60856e-06
PRMT1	1095.48	-0.54031	0.0955303	-5.6559	1.55028e-08	5.47096e-07
PTDSS1	833.364	-0.540451	0.061709	-8.75806	1.98645e-18	1.88832e-16
ARRB1	390.22	-0.540559	0.158176	-3.41745	0.000632113	0.00779431
DHCR7	915.555	-0.540727	0.0832725	-6.49346	8.38882e-11	4.09535e-09
EIF2S2	1209.05	-0.540831	0.137137	-3.94374	8.02201e-05	0.00131414
GCSH	585.273	-0.541344	0.0837287	-6.46545	1.00998e-10	4.85166e-09
DGCR8	678.669	-0.541931	0.0831114	-6.52053	7.00573e-11	3.44506e-09
HCCS	258.154	-0.544037	0.145746	-3.73278	0.000189377	0.00277709
DDX10	179.444	-0.545397	0.152929	-3.56635	0.000361993	0.00483798
CISD3	260.213	-0.546135	0.13844	-3.94493	7.98235e-05	0.00131003
NHSL2	236.533	-0.546297	0.13818	-3.95352	7.70114e-05	0.00127316
MRPL17	224.667	-0.550996	0.112571	-4.89463	9.84889e-07	2.54929e-05
PYCR1	1160.4	-0.55172	0.195368	-2.82401	0.00474276	0.0416256
SMYD5	371.075	-0.551927	0.19117	-2.8871	0.00388807	0.0353779
DHCR24	2745.62	-0.551966	0.0672885	-8.20297	2.34521e-16	1.9303e-14
TMEM38B	158.526	-0.552312	0.180934	-3.05255	0.00226904	0.0228401
CHPT1	123.252	-0.553283	0.138118	-4.00587	6.17891e-05	0.0010465
RPL4	20234.8	-0.553931	0.171797	-3.22434	0.00126264	0.0139646
TRAP1	1183.88	-0.555462	0.0951246	-5.83931	5.24168e-09	2.02157e-07
NHP2	1936.57	-0.556732	0.100478	-5.54086	3.00997e-08	1.01322e-06
MALSU1	383.445	-0.556859	0.161228	-3.45386	0.000552634	0.00694252
CYP51A1	1249.07	-0.558071	0.0558573	-9.99102	1.66857e-23	2.35845e-21
RRP15	412.355	-0.558571	0.0856873	-6.51872	7.09101e-11	3.47434e-09
UTP18	1177.37	-0.559094	0.121149	-4.61495	3.93197e-06	8.88296e-05
PA2G4	2828.42	-0.560669	0.0462932	-12.1113	9.20755e-34	2.08888e-31
STMN4	595.894	-0.560949	0.165453	-3.39038	0.000697949	0.00849529
BNIP1	148.278	-0.561461	0.166596	-3.3702	0.000751142	0.00904083
TOMM40	540.568	-0.563072	0.0983162	-5.72715	1.02133e-08	3.7311e-07
ENTPD6	269.487	-0.563103	0.198976	-2.83001	0.00465468	0.0410259
NUDC	1390.85	-0.563569	0.0911498	-6.18289	6.29386e-10	2.75837e-08
TRAF4	874.854	-0.563612	0.170326	-3.30901	0.000936265	0.0108762
MSI1	103.159	-0.563804	0.171443	-3.28857	0.00100696	0.011573
UQCRFS1	959.944	-0.564666	0.0987911	-5.71576	1.09217e-08	3.96309e-07
SAAL1	404.154	-0.565427	0.177988	-3.17677	0.00148926	0.0159926
SLIRP	583.587	-0.565817	0.129481	-4.36989	1.24312e-05	0.000250264
EIF2S1	1870.92	-0.56591	0.0472327	-11.9813	4.45124e-33	9.69114e-31
TIGAR	480.648	-0.567938	0.109404	-5.1912	2.08941e-07	6.09815e-06
HNRNPD	3156.75	-0.568586	0.147539	-3.8538	0.000116299	0.00181802
NLE1	351.286	-0.56868	0.180721	-3.14673	0.00165105	0.0174114
YRDC	650.083	-0.56955	0.0985556	-5.77897	7.51587e-09	2.82993e-07
ATF3	533.775	-0.569596	0.0866872	-6.57071	5.0075e-11	2.52687e-09
MTHFD1	1622.42	-0.570515	0.0552703	-10.3223	5.58869e-25	8.15556e-23
EHD4	231.764	-0.571165	0.109077	-5.23637	1.63762e-07	4.83708e-06
POP1	549.595	-0.572042	0.0775003	-7.38116	1.56915e-13	1.04341e-11
NTHL1	407.912	-0.572129	0.194406	-2.94296	0.00325091	0.0306581
VDAC1	3305.63	-0.57263	0.0484902	-11.8092	3.49937e-32	7.26711e-30
MTAP	714.887	-0.573272	0.0784651	-7.30607	2.75069e-13	1.78083e-11
ACAT2	669.88	-0.574547	0.075027	-7.65787	1.89046e-14	1.36098e-12
HSPA4L	246.935	-0.574934	0.1295	-4.43964	9.01081e-06	0.000187849
ARHGEF6	200.42	-0.575917	0.11626	-4.95368	7.28212e-07	1.91988e-05
LYSMD2	172.058	-0.576328	0.155125	-3.71525	0.000203003	0.00295284
PPAT	667.009	-0.57653	0.0925876	-6.22686	4.75877e-10	2.13056e-08
HSPH1	3632.31	-0.576538	0.0927567	-6.21559	5.1133e-10	2.28172e-08
FPGS	374.897	-0.577075	0.148947	-3.87437	0.000106899	0.00169264
SYNJ2	194.584	-0.580325	0.162951	-3.56136	0.00036894	0.00491623
MRPS7	1391.65	-0.580922	0.0790689	-7.34703	2.02657e-13	1.32794e-11
ETV4	801.538	-0.581462	0.191699	-3.03321	0.0024197	0.0240606
MIPEP	181.895	-0.581712	0.133851	-4.34597	1.38664e-05	0.000275461
EMC6	213.663	-0.58258	0.174294	-3.3425	0.000830259	0.00983093
PCOLCE2	154.859	-0.582824	0.146954	-3.96602	7.30817e-05	0.00121489
PSAT1	1022.7	-0.583284	0.0593275	-9.8316	8.23037e-23	1.10545e-20
NPM3	322.846	-0.584095	0.212144	-2.7533	0.00589985	0.0496968
METRNL	233.367	-0.586891	0.199528	-2.9414	0.00326735	0.0307454
ADSL	1358.49	-0.586899	0.107436	-5.46276	4.68784e-08	1.53032e-06
METTL2B	606.405	-0.587888	0.169067	-3.47724	0.0005066	0.0064604
PIGW	204.611	-0.587972	0.147729	-3.98008	6.88932e-05	0.00115307
SLC19A1	371.724	-0.588205	0.10631	-5.53293	3.14928e-08	1.05616e-06
OSBPL6	155.106	-0.591364	0.149516	-3.95519	7.64745e-05	0.00126506
GNL3	1367.6	-0.591669	0.144851	-4.08468	4.41377e-05	0.000776277
DCX	140.581	-0.592423	0.138802	-4.26813	1.97122e-05	0.000377962
RRP1	377.137	-0.594038	0.182756	-3.25044	0.00115226	0.012956
TNIK	200.636	-0.594407	0.185189	-3.20973	0.00132861	0.0145926
SCD	5518.84	-0.595627	0.067886	-8.77392	1.72548e-18	1.65987e-16
HEY1	482.94	-0.596409	0.10222	-5.83455	5.39355e-09	2.07421e-07
IMP4	880.892	-0.596518	0.061278	-9.73462	2.14608e-22	2.78547e-20
GAREM1	94.7019	-0.596813	0.181718	-3.28428	0.00102243	0.011706
AGTRAP	90.7709	-0.597214	0.198221	-3.01287	0.00258789	0.0254241
ZNF598	815.922	-0.598636	0.146451	-4.08762	4.35827e-05	0.000767517
TSR1	663.787	-0.599623	0.0998533	-6.00504	1.9129e-09	7.9328e-08
PRELID1	1597.15	-0.600623	0.0914862	-6.56517	5.19718e-11	2.60312e-09
OSBPL10	89.8787	-0.602764	0.177032	-3.40482	0.000662075	0.00810982
AP1S1	948.271	-0.602891	0.207498	-2.90552	0.00366639	0.0338167
ST3GAL4	127.783	-0.603126	0.175623	-3.4342	0.0005943	0.0073971
PPIF	559.776	-0.603145	0.130877	-4.60847	4.05641e-06	9.13729e-05
DNAAF5	719.961	-0.603955	0.217608	-2.77543	0.00551292	0.0470244
NFKBIB	422.615	-0.604758	0.20879	-2.89649	0.00377367	0.0345348
PYURF	503.835	-0.605475	0.161583	-3.74714	0.000178864	0.00263725
CCDC85B	496.308	-0.606575	0.114025	-5.31966	1.03962e-07	3.18217e-06
HSPD1	12431.9	-0.606727	0.0454267	-13.3562	1.09036e-40	3.50432e-38
CORO2A	335.288	-0.607138	0.0979503	-6.19843	5.70289e-10	2.52395e-08
FHOD1	465.357	-0.608469	0.0961087	-6.33105	2.43505e-10	1.13735e-08
ATG10	115.888	-0.608806	0.191794	-3.17426	0.00150217	0.0160921
ATF4	3647.38	-0.608921	0.0612452	-9.94235	2.72327e-23	3.77027e-21
NXT1	235.676	-0.610135	0.105809	-5.7664	8.09845e-09	3.03658e-07
PSMC1	1460.39	-0.610304	0.0834679	-7.31184	2.63516e-13	1.71839e-11
PRR13	417.789	-0.610664	0.168344	-3.62749	0.000286193	0.00397855
SLC25A33	178.223	-0.611939	0.175577	-3.4853	0.000491577	0.00630737
FGFR1	674.466	-0.612166	0.146891	-4.16747	3.07996e-05	0.000561822
RPP40	70.0044	-0.613328	0.194359	-3.15564	0.00160148	0.0170217
ATAD3A	238.952	-0.614938	0.143847	-4.27496	1.91173e-05	0.000367549
DHFR	2987.76	-0.61536	0.121028	-5.08444	3.68706e-07	1.02302e-05
HPRT1	640.833	-0.615996	0.0714049	-8.6268	6.30919e-18	5.85324e-16
PALD1	123.406	-0.61651	0.168922	-3.64968	0.000262565	0.00369962
SQLE	1815.7	-0.617204	0.0528289	-11.6831	1.55556e-31	3.11077e-29
GAREM2	214.688	-0.618321	0.187808	-3.29231	0.000993676	0.0114398
TMEM87B	322.157	-0.618691	0.116928	-5.29122	1.21501e-07	3.6849e-06
RPS10	6528.32	-0.619022	0.0891912	-6.9404	3.90995e-12	2.18998e-10
SMARCD1	1248.44	-0.619105	0.147586	-4.19488	2.73022e-05	0.000503812
MYCN	4126.56	-0.619267	0.101517	-6.10013	1.0598e-09	4.48457e-08
MYBBP1A	222.167	-0.620469	0.186284	-3.33077	0.000866051	0.0101921
MRPL12	1397.82	-0.621183	0.0858928	-7.23208	4.75656e-13	2.96565e-11
BAMBI	311.894	-0.621439	0.142889	-4.3491	1.36696e-05	0.000272755
FGFBP3	124.904	-0.621814	0.165684	-3.753	0.000174729	0.00259042
LDHB	7771.29	-0.621946	0.19381	-3.20905	0.00133175	0.0146211
MCM7	3912.2	-0.622208	0.0654059	-9.51302	1.85205e-21	2.2831e-19
STOM	66.4402	-0.6229	0.221957	-2.8064	0.00500986	0.0435732
EBNA1BP2	823.034	-0.622944	0.0709224	-8.78347	1.5851e-18	1.5338e-16
PPIA	13156.9	-0.623341	0.0843695	-7.38823	1.48801e-13	9.94354e-12
STK17A	535.191	-0.623972	0.179929	-3.46788	0.00052458	0.00665199
FDFT1	1750.6	-0.624326	0.102099	-6.11492	9.66025e-10	4.10705e-08
TUBA1B	19954.1	-0.625331	0.0807323	-7.74574	9.50265e-15	6.89632e-13
TRMT61A	288.733	-0.626005	0.172462	-3.62982	0.000283619	0.00394887
RBPMS2	77.9263	-0.628509	0.179247	-3.50638	0.000454239	0.00590708
GLRX3	1231.46	-0.628703	0.106982	-5.87672	4.18473e-09	1.64687e-07
EIF5A	2851.75	-0.629792	0.0745154	-8.45183	2.86763e-17	2.52174e-15
EPB41L5	1620.44	-0.629816	0.134392	-4.68641	2.78034e-06	6.46519e-05
TRAM1	796.203	-0.630459	0.183329	-3.43895	0.000583978	0.00727198
PLPPR5	278.152	-0.631329	0.113949	-5.54044	3.01706e-08	1.01434e-06
GAR1	302.778	-0.632275	0.193571	-3.26636	0.00108938	0.012352
NOCT	125.887	-0.633684	0.220595	-2.87262	0.00407088	0.0366705
POLR3K	816.449	-0.633995	0.107388	-5.9038	3.55224e-09	1.42074e-07
EIF2B3	361.742	-0.634749	0.0938985	-6.75995	1.38038e-11	7.32146e-10
SCFD2	228.2	-0.634816	0.109663	-5.78881	7.08848e-09	2.68022e-07
NUP188	1308.74	-0.636752	0.142075	-4.48179	7.40197e-06	0.000157471
MAPKAPK3	157.65	-0.636918	0.151408	-4.20663	2.59209e-05	0.000482095
MDGA1	74.81	-0.637054	0.22125	-2.87934	0.00398515	0.0360145
MRPL18	347.811	-0.637486	0.142724	-4.46656	7.94879e-06	0.000167913
ADAM19	294.125	-0.637743	0.112169	-5.68557	1.30379e-08	4.66205e-07
CDKN1A	6950.79	-0.638171	0.0779034	-8.19183	2.57277e-16	2.10476e-14
PPID	620.413	-0.639337	0.112332	-5.69148	1.25945e-08	4.51546e-07
UTP4	650.09	-0.639693	0.205802	-3.1083	0.00188168	0.0194784
ANXA2	1938.19	-0.642919	0.170337	-3.7744	0.000160391	0.00241499
PFN1	2810.74	-0.645217	0.10599	-6.08755	1.14652e-09	4.83304e-08
VPS35	1391.54	-0.646388	0.215645	-2.99746	0.00272241	0.0264283
GRWD1	227.904	-0.647734	0.137272	-4.71863	2.37434e-06	5.62282e-05
EXOSC4	330.513	-0.648324	0.153485	-4.22402	2.3998e-05	0.000450408
TUBB6	1004.95	-0.651046	0.116675	-5.58001	2.40499e-08	8.18757e-07
NOP16	428.761	-0.652533	0.158257	-4.12326	3.73555e-05	0.000668315
CYCS	2256.28	-0.653353	0.0736776	-8.86774	7.46474e-19	7.35495e-17
MARS	1357.46	-0.653698	0.148863	-4.39127	1.1269e-05	0.000229533
NDUFAF4	120.01	-0.65399	0.215262	-3.03811	0.00238066	0.0237599
ZNF330	447.346	-0.655294	0.21802	-3.00566	0.00265002	0.0259025
HMGCS1	1525.28	-0.658539	0.0544548	-12.0933	1.14584e-33	2.55656e-31
GPR137B	137.213	-0.659512	0.218049	-3.0246	0.00248958	0.0246375
SPOCK1	80.0411	-0.66251	0.193174	-3.4296	0.000604462	0.00749887
TJP2	524.429	-0.662843	0.192673	-3.44025	0.000581174	0.00724375
EXOSC5	281.488	-0.66307	0.107678	-6.15787	7.37278e-10	3.18469e-08
PHTF2	336.199	-0.663112	0.211882	-3.12963	0.00175027	0.018283
FAM155B	86.2051	-0.666243	0.226262	-2.94457	0.00323405	0.0305479
SPIN4	290.662	-0.667626	0.157753	-4.23209	2.3153e-05	0.000435584
PARM1	160.687	-0.669897	0.157581	-4.25113	2.12697e-05	0.00040552
E2F6	5986.08	-0.670595	0.0673422	-9.95803	2.32625e-23	3.2372e-21
NOLC1	2728.83	-0.67188	0.124645	-5.39033	7.03299e-08	2.21293e-06
TIMP1	694.676	-0.672835	0.121163	-5.55313	2.80601e-08	9.48109e-07
PNP	578.921	-0.673249	0.137085	-4.91118	9.05286e-07	2.36593e-05
CRABP1	595.411	-0.673725	0.125679	-5.36068	8.29101e-08	2.58467e-06
POLRMT	662.413	-0.675203	0.187867	-3.59405	0.000325579	0.00442358
KMT5B	450.809	-0.676954	0.230105	-2.94194	0.00326166	0.0307133
OSMR	86.0876	-0.677235	0.243309	-2.78343	0.00537867	0.0461417
COPB1	18578.6	-0.677753	0.155217	-4.36649	1.2626e-05	0.000253619
LMO4	215.732	-0.688206	0.171634	-4.00974	6.07868e-05	0.00103341
JAKMIP1	172.595	-0.688298	0.231493	-2.9733	0.00294617	0.0281554
HOXC8	120.129	-0.689605	0.21143	-3.26163	0.00110775	0.0125391
SLC1A5	979.505	-0.691728	0.165863	-4.17047	3.03969e-05	0.000555602
SEPT6	868.614	-0.692438	0.110504	-6.26618	3.70014e-10	1.68169e-08
PWP2	433.252	-0.694034	0.080161	-8.65801	4.80072e-18	4.48461e-16
E2F5	253.322	-0.698296	0.119447	-5.84609	5.03252e-09	1.94646e-07
TMEM108	522.187	-0.699436	0.162331	-4.3087	1.64214e-05	0.000320093
CTU2	204.893	-0.699911	0.153422	-4.56201	5.06662e-06	0.000111569
GFOD1	100.142	-0.701002	0.170853	-4.10295	4.07919e-05	0.00072261
PNO1	400.33	-0.703278	0.161525	-4.35398	1.33688e-05	0.000267345
EIF4EBP1	536.25	-0.704401	0.128246	-5.49258	3.96112e-08	1.30673e-06
DHX37	369.956	-0.705511	0.098669	-7.15028	8.66032e-13	5.1612e-11
ARC	444.731	-0.705993	0.108049	-6.53401	6.40312e-11	3.17767e-09
ARL4A	44.1899	-0.707017	0.224973	-3.14268	0.00167409	0.0175926
PTRH2	319.531	-0.707645	0.123135	-5.74688	9.0905e-09	3.35727e-07
BOP1	902.479	-0.710331	0.07502	-9.46855	2.83764e-21	3.48218e-19
PGAM1	2765.2	-0.714954	0.0615091	-11.6236	3.12831e-31	6.16459e-29
WDR43	689.553	-0.715606	0.0948129	-7.54756	4.43492e-14	3.07788e-12
FAM84B	276.893	-0.725074	0.186287	-3.89224	9.93247e-05	0.00159138
IFRD2	754.848	-0.726934	0.247425	-2.93799	0.00330342	0.03102
VIP	2756.37	-0.727409	0.0740911	-9.81776	9.44212e-23	1.25571e-20
MRPL9	698.644	-0.728831	0.213644	-3.41143	0.000646239	0.00794107
BZW1	2525.57	-0.729501	0.118045	-6.17984	6.41671e-10	2.80765e-08
CCDC58	195.521	-0.729711	0.261295	-2.79268	0.00522739	0.0450856
MARS2	88.6979	-0.729814	0.196166	-3.72039	0.000198916	0.00290435
FAM49B	830.339	-0.73023	0.156207	-4.67475	2.94312e-06	6.78525e-05
RRAGD	61.7787	-0.730727	0.201716	-3.62255	0.000291715	0.00404283
YARS	1153.55	-0.732625	0.10479	-6.99139	2.72183e-12	1.54373e-10
TRIP13	710.063	-0.733009	0.140336	-5.22325	1.75808e-07	5.17024e-06
LTV1	189.84	-0.733181	0.137466	-5.33356	9.63053e-08	2.97138e-06
NDUFAF2	251.119	-0.736204	0.200419	-3.67333	0.000239411	0.00342159
NR2C2AP	301.49	-0.737824	0.196107	-3.76235	0.000168327	0.00251206
CDR2	269.302	-0.745283	0.117476	-6.34413	2.23685e-10	1.0539e-08
MAK16	389.226	-0.752764	0.08782	-8.57167	1.01994e-17	9.2712e-16
DCTPP1	1023.47	-0.752889	0.088431	-8.51386	1.68243e-17	1.51402e-15
MRM1	77.115	-0.754377	0.241591	-3.12254	0.00179299	0.0186677
STEAP3	107.372	-0.758395	0.258128	-2.93806	0.00330277	0.03102
GLRX2	209.817	-0.764239	0.157864	-4.84112	1.2911e-06	3.25452e-05
ABCB6	585.81	-0.768544	0.244729	-3.14039	0.00168722	0.0177168
GAL	2664.55	-0.769744	0.092944	-8.28181	1.21321e-16	1.03322e-14
MRTO4	420.719	-0.769774	0.113097	-6.80633	1.00122e-11	5.40596e-10
TXNDC5	1889.76	-0.769885	0.145588	-5.28811	1.23588e-07	3.7363e-06
HRH3	92.0364	-0.769936	0.235866	-3.2643	0.00109736	0.0124319
DPYSL3	2479.43	-0.769989	0.134108	-5.74158	9.37954e-09	3.45456e-07
GNPNAT1	777.297	-0.771113	0.16478	-4.67965	2.87362e-06	6.65343e-05
PDLIM5	1570.61	-0.771589	0.0654778	-11.784	4.72096e-32	9.72914e-30
SLC7A5	1612.51	-0.778941	0.0492121	-15.8282	1.98742e-56	1.19232e-53
CHTOP	1823.53	-0.78052	0.176764	-4.41562	1.00722e-05	0.000207888
RNFT2	242.362	-0.789302	0.265587	-2.97192	0.00295947	0.028242
NOTCH1	171.318	-0.790815	0.191346	-4.13292	3.58191e-05	0.000643385
COTL1	175.826	-0.793251	0.134441	-5.90037	3.62696e-09	1.44634e-07
MFSD11	667.253	-0.793334	0.166238	-4.77229	1.82147e-06	4.48261e-05
PDLIM1	256.385	-0.79922	0.111307	-7.18032	6.95478e-13	4.20041e-11
PPP4R3A	494.87	-0.806248	0.243322	-3.3135	0.000921372	0.0107309
CHAC2	91.4572	-0.808809	0.170816	-4.73497	2.19082e-06	5.24212e-05
UTP20	360.391	-0.809198	0.171211	-4.72632	2.28628e-06	5.44292e-05
SLCO4A1	146.709	-0.810243	0.208616	-3.88389	0.000102799	0.00163925
WDR77	610.105	-0.814289	0.0924832	-8.80473	1.31171e-18	1.27382e-16
F2R	439.101	-0.81506	0.0847845	-9.61332	7.02484e-22	8.90374e-20
CLEC11A	47.0923	-0.815916	0.268884	-3.03445	0.00240973	0.0239969
SDC1	522.763	-0.817856	0.0985055	-8.30265	1.01814e-16	8.69837e-15
DPH2	590.887	-0.822216	0.130326	-6.30891	2.81001e-10	1.29237e-08
ATAD3B	198.795	-0.823308	0.277668	-2.96508	0.00302608	0.0287862
FAM89A	134.766	-0.825908	0.284507	-2.90294	0.00369678	0.0340273
CCDC86	489.826	-0.827016	0.0904214	-9.14625	5.89467e-20	6.36554e-18
CLIC1	1575.45	-0.837084	0.225226	-3.71664	0.000201888	0.00293979
LONRF2	456.569	-0.83731	0.177093	-4.72807	2.26666e-06	5.40574e-05
SYT4	279.144	-0.841543	0.100238	-8.39548	4.64011e-17	4.04094e-15
EPHA2	153.947	-0.844396	0.166888	-5.05965	4.20032e-07	1.15475e-05
EMB	60.608	-0.844458	0.2223	-3.79873	0.000145441	0.00221834
CBR3	56.6345	-0.844909	0.245293	-3.44449	0.000572128	0.00715743
MAFF	155.177	-0.845773	0.191633	-4.4135	1.01714e-05	0.000209617
SRM	419.325	-0.845837	0.211682	-3.99579	6.44779e-05	0.00108862
PPFIBP2	48.3735	-0.846461	0.247257	-3.42341	0.000618414	0.00764088
GPX1	1617.32	-0.849131	0.118047	-7.19317	6.33035e-13	3.86652e-11
RRP9	258.56	-0.850685	0.205995	-4.12964	3.63324e-05	0.000651739
KCNT1	153.57	-0.855354	0.131776	-6.49095	8.5296e-11	4.15656e-09
ASS1	6017.42	-0.857407	0.0517056	-16.5825	9.32754e-62	6.29539e-59
TDP1	318.478	-0.860221	0.283118	-3.03838	0.00237851	0.0237473
IRS2	245.507	-0.869656	0.1355	-6.41811	1.37981e-10	6.59305e-09
RGS2	173.979	-0.871396	0.198641	-4.38678	1.1504e-05	0.000233338
DAP3	891.335	-0.871581	0.291009	-2.99503	0.0027442	0.0265942
OLFM2	145.921	-0.876774	0.157504	-5.56667	2.59653e-08	8.79529e-07
PSEN2	134.606	-0.880794	0.139492	-6.31429	2.71401e-10	1.25894e-08
TGFBI	806.135	-0.881586	0.0899584	-9.79993	1.12666e-22	1.491e-20
PNPLA3	86.0471	-0.889021	0.237124	-3.74918	0.000177416	0.00262019
PLXNA4	529.298	-0.889975	0.0830888	-10.7111	9.0251e-27	1.46777e-24
NME1	3071.35	-0.892307	0.166749	-5.35121	8.73697e-08	2.71742e-06
ALDH1A3	70.2523	-0.894106	0.218523	-4.09159	4.28422e-05	0.000755462
GIT1	900.938	-0.897094	0.258347	-3.47244	0.000515753	0.00655854
SCG2	10664.9	-0.903659	0.0405357	-22.2929	4.32735e-110	1.16825e-106
ALCAM	1324.3	-0.904328	0.0837139	-10.8026	3.34599e-27	5.64573e-25
TPBGL	253.832	-0.906752	0.155863	-5.81763	5.96877e-09	2.28242e-07
GBX2	79.1194	-0.908016	0.292359	-3.10583	0.00189745	0.0196116
SLC18A1	215.481	-0.914571	0.26447	-3.45812	0.000543953	0.00685259
PLPP2	50.3121	-0.915256	0.290344	-3.15232	0.00161979	0.017169
CYR61	341.395	-0.924416	0.121542	-7.60572	2.8332e-14	2.0023e-12
HS3ST2	31.324	-0.925525	0.303455	-3.04996	0.0022887	0.0229866
GNG11	392.441	-0.929289	0.101225	-9.18045	4.2929e-20	4.69212e-18
SEL1L3	85.6951	-0.929744	0.203966	-4.55832	5.15634e-06	0.00011336
PFKFB3	469.54	-0.936336	0.106903	-8.75873	1.97465e-18	1.88373e-16
COBLL1	43.395	-0.936579	0.240652	-3.89184	9.94874e-05	0.00159304
RGS16	631.353	-0.938766	0.114084	-8.22875	1.89175e-16	1.57143e-14
EPHB1	56.8179	-0.945761	0.21027	-4.49784	6.86461e-06	0.000146733
PTRF	104.124	-0.945969	0.293355	-3.22466	0.00126123	0.0139604
AC110615.1	99.5968	-0.955318	0.335457	-2.84782	0.00440205	0.0391959
PDE11A	26.5846	-0.961001	0.333105	-2.88498	0.00391436	0.0355673
LIF	45.1131	-0.961479	0.343898	-2.79582	0.00517675	0.0447365
HSPA9	4777.43	-0.964902	0.244532	-3.94591	7.94979e-05	0.00130627
TRIB2	1388.11	-0.96683	0.200006	-4.83401	1.33813e-06	3.36363e-05
MTHFD1L	170.719	-0.966928	0.131009	-7.3806	1.57576e-13	1.04523e-11
COL6A3	30.3984	-0.973396	0.335493	-2.90139	0.00371509	0.0341492
AK4	176.189	-0.975891	0.146764	-6.64941	2.94269e-11	1.519e-09
RP11-140L24.4	358.829	-0.977762	0.300337	-3.25555	0.00113172	0.0127767
ZNF414	89.0113	-0.99729	0.320979	-3.10702	0.00188981	0.0195476
BHLHE40	93.437	-1.00104	0.29716	-3.36869	0.000755262	0.00908637
ITGA2	230.773	-1.00145	0.235713	-4.24859	2.15124e-05	0.00040957
RRP12	352.767	-1.00151	0.306533	-3.26722	0.00108607	0.0123248
HYPK	470.096	-1.00481	0.30561	-3.28787	0.00100949	0.0115909
S100A10	189.543	-1.0121	0.13292	-7.61438	2.64958e-14	1.87754e-12
HSPE1	1891.71	-1.01255	0.233478	-4.33683	1.44552e-05	0.000284644
RPS26	1024.78	-1.01374	0.0813887	-12.4555	1.30481e-35	3.38711e-33
ANKS3	127.97	-1.01706	0.333103	-3.05329	0.00226345	0.0228008
GREM1	108.314	-1.02075	0.252383	-4.04445	5.24466e-05	0.000904729
S100A2	40.2262	-1.04075	0.248454	-4.18892	2.80282e-05	0.000516503
SEMA3C	357.961	-1.04897	0.115667	-9.06884	1.20291e-19	1.2836e-17
RPL17-C18orf32	661.604	-1.05074	0.346215	-3.03492	0.00240597	0.0239771
GART	1238.52	-1.05479	0.126295	-8.35173	6.72699e-17	5.82079e-15
HK2	466.161	-1.0565	0.11083	-9.53263	1.53349e-21	1.90782e-19
KIF18B	261.48	-1.07241	0.243637	-4.40169	1.0741e-05	0.000219845
DRAM1	207.593	-1.07374	0.204793	-5.24304	1.5795e-07	4.67564e-06
PPT2-EGFL8	80.9702	-1.07667	0.27741	-3.88115	0.000103964	0.0016549
CYB561	3632.39	-1.07719	0.191762	-5.61733	1.93931e-08	6.69508e-07
CDH4	81.9304	-1.08146	0.236867	-4.56568	4.97874e-06	0.000109723
RRS1	513.956	-1.0817	0.0966873	-11.1876	4.68984e-29	8.49742e-27
PAQR5	46.0151	-1.08261	0.2574	-4.20596	2.59975e-05	0.000482706
HSPA8	16375.2	-1.10783	0.0920571	-12.0341	2.35095e-33	5.20234e-31
TTLL4	352.796	-1.10919	0.226012	-4.90767	9.21651e-07	2.3994e-05
FOS	82.6006	-1.1185	0.333852	-3.35029	0.000807272	0.00960931
MRAP2	85.7041	-1.11906	0.185047	-6.04746	1.47149e-09	6.13458e-08
FBL	1270.94	-1.12051	0.355104	-3.15544	0.00160256	0.0170254
ENDOD1	117.366	-1.13215	0.213192	-5.31049	1.09333e-07	3.33898e-06
LRRN4	31.857	-1.1579	0.380284	-3.04483	0.00232813	0.0232976
EFNB2	19.2988	-1.16667	0.360525	-3.23603	0.00121203	0.0135252
KIFC3	140.254	-1.17004	0.160228	-7.30234	2.828e-13	1.82213e-11
HS6ST1	977.232	-1.174	0.0554457	-21.1738	1.66557e-99	3.21181e-96
KCNA2	18.748	-1.18548	0.428714	-2.7652	0.00568886	0.0482295
XPR1	852.053	-1.18703	0.187851	-6.31899	2.63282e-10	1.2276e-08
PRDM1	56.3014	-1.19238	0.267168	-4.46303	8.0807e-06	0.000170433
EPHB4	42.3395	-1.19834	0.260685	-4.59688	4.28861e-06	9.60827e-05
DUSP5	154.945	-1.2074	0.181065	-6.66828	2.58817e-11	1.34113e-09
TMC6	68.1493	-1.20917	0.215184	-5.61925	1.91792e-08	6.63821e-07
CDC25A	321.184	-1.21974	0.157302	-7.75417	8.89258e-15	6.47097e-13
IL13RA2	205.28	-1.22283	0.272571	-4.48627	7.2482e-06	0.000154443
HS6ST2	20.2797	-1.23317	0.448266	-2.75098	0.00594173	0.0499249
PPAN-P2RY11	428.135	-1.23995	0.200054	-6.19804	5.71688e-10	2.526e-08
CELF2	53.0533	-1.2436	0.355902	-3.49421	0.000475464	0.00614064
SHISA3	28.9353	-1.26129	0.297033	-4.24631	2.17316e-05	0.000413451
CDH11	762.437	-1.26351	0.0977792	-12.9221	3.37839e-38	9.80713e-36
TPBG	149.969	-1.26858	0.161143	-7.87236	3.48011e-15	2.60256e-13
IGDCC4	26.6821	-1.26859	0.406189	-3.12316	0.00178923	0.018643
C6orf223	17.7388	-1.27677	0.441521	-2.89175	0.00383103	0.0349612
KDM6A	301.96	-1.28255	0.352417	-3.63931	0.00027337	0.00382789
CTDSP2	667.516	-1.28502	0.38799	-3.31199	0.000926341	0.0107748
SMCO4	60.2012	-1.2874	0.23099	-5.57339	2.49824e-08	8.47299e-07
COL26A1	43.6173	-1.29503	0.295526	-4.38213	1.17526e-05	0.000237844
ABCC3	57.6206	-1.31413	0.323303	-4.06471	4.80917e-05	0.000837633
CACNG4	1081.66	-1.31716	0.265444	-4.96209	6.97399e-07	1.85312e-05
CLU	1725.32	-1.31931	0.203492	-6.48335	8.97093e-11	4.36375e-09
PRKCA	134.225	-1.3501	0.190132	-7.10083	1.24009e-12	7.21526e-11
ANXA1	45.602	-1.35501	0.443647	-3.05425	0.00225627	0.022737
IPO4	380.142	-1.36053	0.325303	-4.18235	2.88509e-05	0.000529136
NPY	4323.61	-1.3622	0.0723293	-18.8333	4.02545e-79	4.93978e-76
BATF3	56.8463	-1.37547	0.271243	-5.07099	3.95757e-07	1.09189e-05
FAM78B	170.3	-1.38038	0.339222	-4.06925	4.71652e-05	0.000822557
FJX1	131.237	-1.38338	0.15342	-9.01695	1.93403e-19	2.02376e-17
CD44	104.738	-1.38659	0.273668	-5.06669	4.04783e-07	1.11396e-05
SH3RF3	105.567	-1.38893	0.36832	-3.77098	0.000162607	0.00244262
TMEM262	44.6064	-1.39004	0.343744	-4.04383	5.25841e-05	0.000906521
ASIC1	173.679	-1.39127	0.18038	-7.71303	1.22861e-14	8.89243e-13
TNFRSF12A	298.994	-1.39135	0.186655	-7.45412	9.04697e-14	6.1677e-12
CDC25A	372.769	-1.39426	0.360251	-3.87026	0.000108719	0.00171844
RAB38	24.9107	-1.39923	0.329686	-4.24412	2.1945e-05	0.000416925
KCNA3	50.1684	-1.40069	0.496461	-2.82135	0.00478215	0.0418895
DUSP6	767.801	-1.40495	0.104715	-13.4169	4.81613e-41	1.6052e-38
NPW	30.3092	-1.41297	0.297587	-4.74809	2.05343e-06	4.96743e-05
TOMM6	864.343	-1.42637	0.491647	-2.90121	0.00371722	0.0341572
APLNR	71.5216	-1.43112	0.263468	-5.43184	5.57762e-08	1.78835e-06
PPARGC1B	24.7778	-1.45849	0.362568	-4.02266	5.75443e-05	0.00098076
FBXW2	250.041	-1.48217	0.513172	-2.88825	0.00387397	0.0352615
IER3	1009.55	-1.49123	0.13467	-11.0732	1.69234e-28	3.00579e-26
DRAXIN	72.6152	-1.50154	0.428	-3.50827	0.000451032	0.0058682
CRH	4934.76	-1.51623	0.100304	-15.1163	1.26415e-51	5.78447e-49
S100A11	946.764	-1.55934	0.120798	-12.9086	4.02412e-38	1.15574e-35
PTPRE	417.402	-1.56254	0.461021	-3.38931	0.000700685	0.0085209
PHKA2	93.3127	-1.57557	0.305057	-5.16484	2.40643e-07	6.92097e-06
TRANK1	19.62	-1.58178	0.431074	-3.66939	0.00024313	0.0034528
CNIH3	36.8635	-1.59268	0.353658	-4.50345	6.68604e-06	0.000143481
ADORA2B	13.7618	-1.60959	0.485474	-3.31551	0.000914762	0.0106677
SOX9	108.585	-1.61306	0.278207	-5.79806	6.70875e-09	2.54377e-07
HTR3B	21.4193	-1.61912	0.370837	-4.36612	1.26473e-05	0.000253859
CUEDC1	183.252	-1.62231	0.406926	-3.98673	6.69897e-05	0.0011254
NDNF	80.4623	-1.62291	0.235913	-6.87928	6.01552e-12	3.29414e-10
GDF15	1329.54	-1.62799	0.174016	-9.35541	8.32769e-21	9.73258e-19
SERPINE1	269.057	-1.62925	0.183794	-8.86454	7.68201e-19	7.5415e-17
FGFRL1	30.7522	-1.63055	0.327255	-4.98251	6.27662e-07	1.68272e-05
BEST1	93.2011	-1.67827	0.457179	-3.67092	0.000241682	0.00343948
LGR5	136.394	-1.67893	0.152472	-11.0114	3.36664e-28	5.86382e-26
S100A16	67.7512	-1.69398	0.274193	-6.17807	6.48902e-10	2.8308e-08
VGF	6069.91	-1.70326	0.25987	-6.55426	5.5918e-11	2.79042e-09
CRABP2	113.897	-1.72414	0.231557	-7.44589	9.62945e-14	6.53182e-12
SPRY2	322.048	-1.72791	0.13012	-13.2793	3.05052e-40	9.57614e-38
PRICKLE1	23.9657	-1.72863	0.45558	-3.79435	0.000148033	0.00224771
CHCHD10	140.971	-1.74263	0.271683	-6.4142	1.41564e-10	6.7523e-09
DKK1	148.778	-1.74531	0.179088	-9.74554	1.92747e-22	2.51381e-20
SLC6A15	30.701	-1.76637	0.32488	-5.43699	5.41872e-08	1.74154e-06
SDK2	90.7558	-1.77506	0.297304	-5.97054	2.36463e-09	9.73139e-08
PTN	250.427	-1.78037	0.198074	-8.98839	2.5089e-19	2.57539e-17
PTX3	28.7585	-1.78327	0.368505	-4.83921	1.30358e-06	3.27983e-05
FRMD3	83.0164	-1.79177	0.206465	-8.67833	4.01623e-18	3.7648e-16
NME1-NME2	2491.61	-1.80585	0.352926	-5.11681	3.10751e-07	8.78466e-06
PAPPA	124.227	-1.80933	0.256563	-7.05218	1.76134e-12	1.01822e-10
SLC38A11	17.3925	-1.85569	0.461939	-4.01718	5.88998e-05	0.00100323
PLAU	31.0282	-1.88434	0.386998	-4.86912	1.12097e-06	2.85768e-05
BMP6	43.3185	-1.89059	0.396467	-4.76859	1.85522e-06	4.56151e-05
EYS	11.453	-1.91521	0.695902	-2.75213	0.00592091	0.0498178
DPH1	61.3408	-1.9224	0.53192	-3.61408	0.000301419	0.00415387
RD3	35.6994	-1.92339	0.317237	-6.06293	1.33662e-09	5.59452e-08
DOCK2	10.6311	-1.93974	0.585452	-3.31324	0.000922216	0.0107361
KRT80	22.471	-1.94433	0.487464	-3.98867	6.64434e-05	0.00111831
TRPA1	928.188	-1.9448	0.129486	-15.0194	5.47653e-51	2.46417e-48
DDN	36.1425	-1.94668	0.382411	-5.09055	3.57034e-07	9.92671e-06
ATRX	210.992	-1.97063	0.559595	-3.52152	0.000429077	0.00561775
EPB41	91.7948	-1.97297	0.454814	-4.33796	1.4381e-05	0.000283806
UBC	3321.44	-2.02438	0.523204	-3.86921	0.00010919	0.00172385
SULT1B1	7.75069	-2.03323	0.693589	-2.93146	0.00337376	0.0315598
PTGER2	84.9808	-2.09171	0.21301	-9.81976	9.25661e-23	1.23713e-20
UBE2R2	617.592	-2.09401	0.102775	-20.3746	2.80885e-92	4.73941e-89
AJAP1	28.0642	-2.12906	0.456543	-4.66345	3.10954e-06	7.12633e-05
MINA	119.514	-2.21513	0.491151	-4.51008	6.48021e-06	0.000139511
EVA1A	33.6853	-2.25099	0.543948	-4.13825	3.49967e-05	0.000630468
FOSL1	65.0801	-2.26117	0.428523	-5.27665	1.31568e-07	3.96422e-06
EP400NL	95.9346	-2.30362	0.680765	-3.38386	0.000714738	0.00866059
SPRY1	48.7835	-2.30951	0.307455	-7.51169	5.83689e-14	4.03014e-12
ITPR3	36.2529	-2.32166	0.69499	-3.34057	0.000836068	0.00987373
JADE2	57.6444	-2.33481	0.730324	-3.19695	0.00138888	0.0151554
RPRML	9.92084	-2.57329	0.853396	-3.01535	0.00256685	0.0252725
FLT1	140.556	-2.58589	0.230228	-11.2319	2.84448e-29	5.22397e-27
ANGEL1	39.5528	-2.60023	0.640356	-4.0606	4.89472e-05	0.000851436
NFRKB	22.1104	-2.65403	0.747234	-3.55181	0.000382588	0.00507305
ADGRG2	233.82	-2.73892	0.239637	-11.4295	2.97966e-30	5.70509e-28
NIPAL4	13.4835	-2.74043	0.574018	-4.77413	1.80489e-06	4.44991e-05
AQP6	48.0516	-2.75703	0.763221	-3.61237	0.000303414	0.00417496
NCOR2	140.322	-2.77361	0.709884	-3.90712	9.34016e-05	0.00150992
AXL	12.1848	-2.7958	0.81279	-3.43976	0.000582237	0.00725365
DOCK6	46.6984	-2.81339	1.02282	-2.75063	0.00594807	0.0499362
LRRC4C	15.8447	-2.82029	0.76488	-3.68724	0.0002267	0.00326107
MAPK13	63.3673	-2.87551	0.904759	-3.17821	0.00148188	0.0159451
TFPI2	94.7396	-2.89988	0.688825	-4.20989	2.55495e-05	0.000475696
EGR3	47.1773	-2.95315	0.787601	-3.74955	0.000177151	0.00261914
ARHGEF7	180.755	-3.10865	0.906444	-3.4295	0.000604698	0.00749887
PER1	66.0894	-3.15	0.745779	-4.22377	2.40244e-05	0.000450408
TMEM229A	7.96294	-3.35054	0.886932	-3.77768	0.000158299	0.00238748
ZNF114	5.57295	-3.3791	1.1423	-2.95815	0.00309495	0.0293688
C2CD2L	21.7472	-3.40958	1.20887	-2.82047	0.00479538	0.0419782
MYO9B	85.7085	-3.4323	0.895849	-3.83134	0.000127448	0.00197401
ANKRD1	73.1824	-3.54243	0.432638	-8.18798	2.65639e-16	2.1666e-14
NOL4L	173.513	-3.59607	0.281706	-12.7654	2.55984e-37	6.9108e-35
RPS10-NUDT3	109.643	-3.67286	1.31023	-2.80321	0.00505963	0.0439494
CXorf56	200.611	-3.8582	0.360478	-10.703	9.85294e-27	1.59281e-24
ICAM5	3.5945	-4.08236	1.39394	-2.92864	0.00340445	0.0318247
VRK2	3.89372	-4.09716	1.35404	-3.02588	0.00247911	0.0245519
AC240274.1	44.4806	-4.16392	1.40961	-2.95395	0.00313737	0.0297192
CRIM1	6.63623	-4.26476	1.33976	-3.18323	0.00145642	0.0157276
FBXO6	5.44813	-4.26978	1.31883	-3.23754	0.00120563	0.0134665
SKIL	111.634	-4.32643	1.55458	-2.78303	0.0053854	0.0461848
ARFGEF2	119.518	-4.3656	1.49143	-2.92712	0.00342112	0.0319474
TRIM2	81.8422	-4.36687	1.2165	-3.5897	0.000331058	0.00448899
IL21R	4.3493	-4.47185	1.36181	-3.28375	0.00102437	0.0117231
C4orf47	6.75723	-4.47375	1.29179	-3.46323	0.000533734	0.00673486
SARDH	48.0743	-4.54225	0.719848	-6.31001	2.79026e-10	1.28987e-08
DKK2	10.3708	-4.58535	1.1251	-4.07549	4.59173e-05	0.000804431
RAP2C	199.752	-4.62956	0.378983	-12.2157	2.562e-34	6.01447e-32
GABRA2	4.24287	-4.63763	1.41345	-3.28108	0.0010341	0.0117995
PIK3CB	40.3926	-4.70157	0.942149	-4.99026	6.02985e-07	1.62281e-05
VEGFC	5.55751	-4.77559	1.35525	-3.52377	0.000425455	0.00557844
RASEF	3.66443	-4.91986	1.33268	-3.69171	0.000222753	0.00321587
ADGRL1	317.186	-4.92135	0.854183	-5.76147	8.33843e-09	3.10929e-07
EGR1	635.108	-4.9974	0.349929	-14.2812	2.86656e-46	1.12157e-43
TENM4	621.386	-5.02867	1.54802	-3.24846	0.00116031	0.0130195
THSD4	4.78183	-5.13924	1.75737	-2.92439	0.00345134	0.0321606
LLfos-48D6.2	10.3827	-5.19379	1.70571	-3.04494	0.00232726	0.0232976
GAL3ST1	10.2344	-5.34124	1.63806	-3.26072	0.00111131	0.0125742
FBXO41	33.3311	-5.42476	1.68362	-3.22208	0.00127263	0.0140635
CDK3	19.2102	-5.78469	1.24394	-4.65029	3.31465e-06	7.5707e-05
BAALC	10.4219	-6.05735	1.23877	-4.88981	1.00934e-06	2.60128e-05
SAMD8	114.023	-6.15508	2.21919	-2.77357	0.00554449	0.0472042
COMP	10.655	-6.27348	1.24067	-5.05653	4.26949e-07	1.17239e-05
AC007192.4	48.009	-6.5131	1.8012	-3.61599	0.000299203	0.00412753
RP1-37E16.12	26.9996	-8.2872	2.048	-4.04649	5.19913e-05	0.000898597
SEMA3A	26.0355	-8.50318	2.62278	-3.24205	0.00118675	0.0132611
TRIM14	60.568	-9.07499	2.39891	-3.78297	0.000154969	0.0023438
EFNA4	87.5482	-0.49045	0.178364	-2.74971	0.00596482	0.0500197
MRPL28	1348.55	-0.25348	0.0922181	-2.7487	0.00598324	0.0501333
ATP6V1C2	863.984	-1.64306	0.597828	-2.74838	0.00598898	0.0501658
SAR1B	477.874	-0.289579	0.105425	-2.74678	0.00601839	0.0503965
TAX1BP3	180.799	-0.321922	0.117265	-2.74525	0.00604639	0.0505996
SUCLG1	1004.47	-0.244212	0.0889843	-2.74443	0.00606152	0.0507105
GRM7	13.196	-1.20808	0.440226	-2.74422	0.00606545	0.0507119
PRMT7	80.3149	0.67703	0.246806	2.74317	0.00608496	0.0508594
CIR1	258.509	0.437488	0.159521	2.7425	0.00609729	0.0509466
MTRR	246.074	-0.453132	0.165263	-2.74188	0.00610878	0.0509909
NELL1	104.475	0.643077	0.234692	2.74009	0.0061423	0.051196
ABC7-42404400C24.1	10.1045	1.70303	0.621504	2.74017	0.00614068	0.051196
L3MBTL3	59.7013	-0.535532	0.195478	-2.73961	0.00615124	0.0512546
ST20	80.1239	-0.606941	0.221667	-2.73807	0.00618003	0.0514469
FABP5	195.024	-0.325206	0.118803	-2.73734	0.00619374	0.0515452
WFIKKN2	11.8151	1.14119	0.417023	2.7365	0.00620958	0.0516611
LTB4R2	10.0598	1.63738	0.598481	2.7359	0.00622101	0.0517401
RAD51D	237.485	-0.403643	0.147546	-2.7357	0.00622476	0.0517554
TIMM10	611.345	-0.551047	0.201467	-2.73518	0.0062347	0.051778
SEPT7	597.23	1.3004	0.475421	2.73527	0.006233	0.051778
TMEM261	390.167	-0.239126	0.0875147	-2.7324	0.00628738	0.0521797
THOC3	421.164	-0.303079	0.110956	-2.73152	0.00630423	0.0523034
MAGI2	103.817	0.386873	0.14168	2.73061	0.00632166	0.0524319
GYG2	114.726	1.00502	0.368098	2.73031	0.00632747	0.0524619
FGF5	8.78472	-3.33661	1.2221	-2.73022	0.00632916	0.0524619
PAPPA2	12.4201	4.29412	1.57315	2.72964	0.00634039	0.0525227
GABRG3	110.331	-0.392553	0.143854	-2.72884	0.00635584	0.0526184
CSE1L	2066.07	-0.213792	0.0783506	-2.72866	0.00635923	0.0526303
PALMD	47.1165	-0.80277	0.294444	-2.7264	0.00640296	0.0529274
MED25	137.74	-1.02515	0.376007	-2.72641	0.00640275	0.0529274
RBM5	625.869	0.468828	0.172144	2.72346	0.00646021	0.0533027
TOR1A	524.887	-0.803519	0.295072	-2.72313	0.00646675	0.0533403
C9orf9	87.3365	0.457939	0.168178	2.72294	0.00647044	0.0533544
YY1	1623.74	-0.196844	0.0723407	-2.72107	0.00650715	0.0535885
TTC17	268.197	1.09868	0.403876	2.72035	0.00652132	0.0536593
PTPN3	47.312	-0.696976	0.256235	-2.72006	0.00652693	0.0536727
ADNP2	675.505	-0.207904	0.0764401	-2.71984	0.00653145	0.0536935
PUM3	328.206	-0.394428	0.145096	-2.7184	0.00655985	0.0538778
PTMS	3691.26	0.245243	0.0902507	2.71736	0.00658057	0.0539986
NONO	3671.84	-0.87622	0.322492	-2.71703	0.00658701	0.0540351
UXS1	403.098	-0.289646	0.106684	-2.71498	0.00662806	0.0543554
ID3	1012.65	-0.419648	0.154582	-2.71473	0.00663298	0.0543696
MTFR1	239.246	-0.291885	0.107521	-2.71469	0.00663383	0.0543696
NAP1L3	64.5873	0.519147	0.19135	2.71307	0.00666621	0.0546018
TP53RK	227.093	-0.336373	0.124053	-2.71153	0.00669744	0.0548383
GP1BB	5.12587	-4.52839	1.67035	-2.71105	0.00670705	0.0548697
RGPD3	71.3991	0.854487	0.315257	2.71045	0.00671927	0.0549365
MTERF3	186.581	-0.515225	0.190232	-2.7084	0.00676086	0.055243
GLT8D1	354.618	0.579772	0.21408	2.70821	0.00676478	0.0552478
COG2	740.653	-0.215015	0.079395	-2.70817	0.00676554	0.0552478
GTF2A2	832.676	-0.230345	0.0850725	-2.70763	0.00677651	0.0553122
CST3	544.863	-0.231232	0.0854187	-2.70705	0.00678844	0.0553678
TMED1	284.916	-0.412134	0.152357	-2.70506	0.00682919	0.0556666
AKR1B1	1545.4	-0.284156	0.105139	-2.70268	0.00687833	0.0559995
NASP	3386.12	-0.265155	0.0981851	-2.70056	0.00692222	0.0562889
EVL	885.486	-0.48165	0.178589	-2.69697	0.00699726	0.0567794
ZNF600	17.9313	-3.27827	1.21678	-2.69422	0.00705526	0.0572068
IPO11	477.738	-0.454096	0.168577	-2.6937	0.0070663	0.0572536
SLC25A19	146.058	-0.443038	0.164493	-2.69336	0.00707364	0.0572958
NAP1L1	6203.64	0.168756	0.0626879	2.69201	0.00710236	0.0574986
RAB8A	527.388	-0.202488	0.0752216	-2.69188	0.00710506	0.0574986
DLGAP2	70.9516	0.652383	0.242345	2.69196	0.0071034	0.0574986
DYNC1LI1	628.297	-0.29639	0.110128	-2.69132	0.007117	0.057578
PRPS1	916.975	-0.314972	0.117098	-2.68981	0.00714931	0.0578047
C21orf59	350.3	-0.541511	0.20134	-2.68953	0.0071553	0.0578358
KCNH8	176.912	-0.904117	0.336345	-2.68806	0.0071868	0.0580383
C9orf69	510.555	-0.258351	0.0962671	-2.68369	0.00728155	0.0586456
HIST3H2A	420.922	0.399258	0.148795	2.68327	0.0072906	0.0586859
NCL	7421.57	-0.520411	0.193947	-2.68326	0.0072909	0.0586859
SYS1	276.922	-0.273535	0.102059	-2.68016	0.00735871	0.0591964
ZNF83	233.085	0.275172	0.102683	2.67983	0.00736603	0.0592376
VAMP7	565.897	0.201147	0.0750653	2.67963	0.00737036	0.0592548
NIPSNAP1	1972.75	-0.18791	0.0701296	-2.67946	0.00737403	0.0592666
RBBP7	1745.29	-0.252702	0.0943204	-2.67919	0.00738012	0.0592803
SRPX	28.849	-1.03234	0.385402	-2.67859	0.00739319	0.0593677
HDDC2	146.799	-0.499096	0.186388	-2.67773	0.00741237	0.0595039
ARPC4	1073.8	-0.301765	0.112792	-2.67542	0.00746354	0.0598613
SLC9A1	101.17	-0.501085	0.187302	-2.67528	0.00746661	0.0598681
CTSO	14.3974	1.28608	0.481681	2.66999	0.00758531	0.0607838
ANOS1	11.8365	1.25743	0.470977	2.66983	0.00758898	0.0607952
BIN3	112.904	0.692008	0.259216	2.66962	0.00759378	0.0608156
DTNA	136.283	-0.533828	0.20004	-2.6686	0.00761679	0.0609817
ICMT	855.818	0.350598	0.13139	2.66838	0.00762183	0.061004
EEF1B2	7037.95	-0.222888	0.0835487	-2.66776	0.00763586	0.0610982
ZNF546	56.1458	0.597216	0.223939	2.66686	0.00765625	0.0612106
AAED1	95.3351	-0.476463	0.178662	-2.66684	0.00765671	0.0612106
PFDN6	488.442	-0.361294	0.135472	-2.66692	0.00765491	0.0612106
EIF3D	2928.04	-0.135231	0.0507111	-2.66669	0.00766027	0.061221
CNIH1	1256.9	-0.214541	0.0804602	-2.66643	0.00766626	0.0612352
PPP1R11	518.616	-0.198521	0.074466	-2.66593	0.00767757	0.0612504
EGFL7	101.608	-0.410291	0.154034	-2.66364	0.00773	0.0616224
COMMD3	665.634	-0.372632	0.139944	-2.66272	0.00775125	0.061747
TFAM	649.522	-0.262857	0.0987404	-2.6621	0.00776553	0.0618242
SPEG	648.172	0.581561	0.218667	2.65957	0.00782407	0.0622169
FDX1	82.6158	-0.570759	0.214664	-2.65885	0.00784075	0.0623129
SMG5	2137.7	-0.4611	0.173437	-2.65861	0.00784647	0.06234
PLK1	436.092	0.698964	0.262991	2.65775	0.00786653	0.0624809
NRSN2	366.763	-0.776456	0.292304	-2.65633	0.00789955	0.0627085
TRAPPC2P1	113.59	-0.701655	0.264313	-2.65464	0.00793938	0.0629669
BAG5	938.62	-0.258237	0.097312	-2.6537	0.00796143	0.0631233
ARFIP2	285.779	-0.291884	0.109997	-2.65357	0.00796453	0.0631293
RHPN2	242.87	-0.324557	0.122316	-2.65344	0.00796764	0.0631355
SLC25A1	788.666	-0.305246	0.115064	-2.65285	0.00798152	0.0632151
HNRNPDL	3461.5	-0.501122	0.189123	-2.64972	0.00805592	0.0636668
STOML2	1154.18	-0.398131	0.150308	-2.64878	0.00807834	0.0638253
TNNT2	158.926	0.913651	0.345124	2.64731	0.00811354	0.0640846
UTP11L	532.018	-0.454951	0.171935	-2.64606	0.0081435	0.064246
SLC39A7	2051.78	-0.292075	0.110378	-2.64613	0.00814178	0.064246
EFCAB10	6.72861	-2.94467	1.11377	-2.64388	0.00819619	0.0645674
ATG4B	565.614	-0.439246	0.166135	-2.64391	0.00819555	0.0645674
COA1	464.806	-0.521624	0.197306	-2.64373	0.00819972	0.0645764
CSPG4	271.608	-0.940634	0.355852	-2.64333	0.00820946	0.0646343
CFAP206	5.63076	-5.19759	1.96661	-2.64292	0.00821938	0.0646935
C7orf60	158.222	0.377473	0.142866	2.64214	0.00823848	0.064806
ATXN2	276.6	-1.18756	0.449661	-2.641	0.00826606	0.065004
FAM105A	204.412	1.00678	0.381249	2.64073	0.00827265	0.0650369
MESDC1	479.035	-0.291138	0.110256	-2.64057	0.00827672	0.0650499
RTCB	1524.68	-0.133844	0.0507018	-2.63982	0.008295	0.0651557
POLR2D	1199.05	-0.190693	0.072237	-2.63983	0.00829479	0.0651557
AATF	537.899	-0.345874	0.13105	-2.63925	0.00830902	0.0652469
GGCT	819.687	-0.242972	0.0920649	-2.63914	0.00831164	0.0652484
CHCHD4	264.119	-0.287867	0.109141	-2.63757	0.00835031	0.0654759
CBLN2	15.414	-1.56724	0.594407	-2.63664	0.0083732	0.0656362
ARG2	54.1253	-0.70058	0.265735	-2.63638	0.00837956	0.065648
KIF21A	154.761	1.44025	0.546555	2.63514	0.00841025	0.0657739
ALDH1B1	395.329	-0.354126	0.13442	-2.63447	0.00842688	0.0658849
DOCK5	232.465	-0.416226	0.158023	-2.63396	0.0084396	0.0659652
P4HA1	503.765	-0.342269	0.129975	-2.63335	0.00845475	0.0660645
TRIM65	363.025	-0.256332	0.0973567	-2.63291	0.00846558	0.0660736
NQO1	529.318	-0.338337	0.128489	-2.6332	0.00845857	0.0660736
KXD1	933.203	-0.238414	0.0905517	-2.63291	0.00846571	0.0660736
WDR54	420.725	-0.39799	0.151176	-2.63263	0.00847262	0.0661084
IMPDH1	200.921	-1.98868	0.75592	-2.63081	0.00851814	0.0663825
COX18	194.343	-0.366065	0.13913	-2.63111	0.00851071	0.0663825
ENC1	2085.12	-1.28726	0.489319	-2.63072	0.00852034	0.0663825
ITPRIP	211.091	-0.377219	0.143376	-2.63097	0.0085141	0.0663825
LDB1	277.281	0.852839	0.324257	2.63013	0.00853526	0.0664628
PDRG1	473.906	-0.294247	0.111919	-2.62911	0.00856076	0.0666421
PCDH18	170.371	0.302202	0.114992	2.62802	0.00858834	0.0668183
SLC2A4RG	259.091	-1.06695	0.406029	-2.62777	0.00859467	0.0668483
CDK11B	529.594	-0.304238	0.115831	-2.62657	0.00862512	0.0670465
NFX1	527.808	-0.242764	0.0924379	-2.62624	0.00863334	0.0670717
TIMM9	290.653	-0.33408	0.127215	-2.6261	0.00863687	0.0670799
XRN2	1873.27	-0.186335	0.0709762	-2.62532	0.00865684	0.0671963
STUB1	1114.56	-0.381039	0.145212	-2.62403	0.00868969	0.0674319
SH3D21	44.679	0.770863	0.293941	2.62251	0.00872846	0.0676744
GRSF1	1896.14	-0.181295	0.0691654	-2.62118	0.00876253	0.0678878
YIF1B	487.774	-0.392159	0.149617	-2.62109	0.00876494	0.0678878
KRT28	43.5425	1.00582	0.383753	2.621	0.0087672	0.0678878
PWWP2B	151.157	-0.326098	0.12445	-2.6203	0.00878514	0.0679792
EOGT	82.6686	-0.487486	0.186077	-2.61981	0.00879784	0.0680364
PHKB	247.247	1.19743	0.457176	2.61918	0.00881402	0.068142
CD320	519.861	-0.561237	0.214324	-2.61864	0.00882818	0.0682125
LEPROTL1	1047.39	-0.292445	0.111711	-2.61788	0.00884782	0.0683056
HNRNPC	5183.59	-0.277923	0.106229	-2.61627	0.00888975	0.0685435
HUS1B	10.027	-3.48928	1.33372	-2.6162	0.00889133	0.0685435
SAP30BP	1151.3	-0.161274	0.0616568	-2.61568	0.008905	0.0686293
CTNNA1	2970.38	-0.595805	0.227879	-2.61457	0.00893394	0.0687934
FTH1	8072.97	-0.31459	0.120369	-2.61355	0.00896063	0.0689399
LRP1	759.951	0.394236	0.150856	2.61333	0.00896645	0.0689613
RBM14-RBM4	145.378	1.46435	0.560946	2.61049	0.00904121	0.0694411
SRP9	4089.39	-0.231855	0.0888264	-2.61021	0.00904875	0.0694595
SMS	1074.6	-0.405711	0.155448	-2.60995	0.00905545	0.0694912
CDK5	621.711	-0.199904	0.0766027	-2.60962	0.00906423	0.0695388
CXXC5	838.453	0.551727	0.211447	2.60929	0.00907308	0.0695869
TSPAN2	78.5827	0.434566	0.166583	2.6087	0.00908862	0.0696665
STAM2	136.304	0.415199	0.159253	2.60716	0.00912964	0.0699016
JMJD4	419.791	-0.310716	0.119219	-2.60625	0.00915388	0.0700474
DLL1	30.666	1.40421	0.538849	2.60594	0.00916225	0.0700916
MKNK1	119.839	0.611485	0.234883	2.60336	0.00923141	0.0705407
FGF18	3.88814	4.68028	1.79835	2.60254	0.00925363	0.0706521
SGK2	11.3609	4.02115	1.54528	2.60222	0.00926231	0.0706521
CMC2	310.334	-0.547252	0.210308	-2.60214	0.00926431	0.0706521
ATP6V1A	568.744	0.256091	0.0984051	2.60241	0.00925702	0.0706521
CD2BP2	1683.18	-0.165992	0.0638066	-2.60148	0.00928221	0.0707612
EMC2	193.151	0.366237	0.140783	2.60142	0.00928385	0.0707612
PITPNA	493.759	-0.242979	0.0934988	-2.59874	0.0093566	0.0712754
RAMP1	898.511	-0.271478	0.10451	-2.59763	0.00938707	0.0714068
LIMCH1	669.197	-0.682461	0.262721	-2.59766	0.0093861	0.0714068
ATAD1	428.054	-0.561428	0.216116	-2.5978	0.00938221	0.0714068
CALCOCO2	402.991	0.2383	0.0917664	2.59681	0.00940936	0.0715562
PPFIA4	46.1089	0.689407	0.265539	2.59626	0.00942454	0.0716313
G6PD	1171.78	-0.260117	0.100289	-2.59368	0.00949548	0.0721095
DCPS	124.632	-0.398528	0.153706	-2.59279	0.00952005	0.0722555
COQ3	68.5982	-0.564141	0.217731	-2.591	0.00956989	0.0725522
AZIN1	527.238	1.31301	0.506807	2.59075	0.00957662	0.0725828
AK6	237.491	-0.267912	0.103436	-2.59013	0.00959396	0.0726735
FASN	5777.55	-0.525715	0.202964	-2.59018	0.00959252	0.0726735
C19orf48	673.59	-0.234549	0.0905788	-2.58945	0.00961292	0.0727966
PLP1	22.2915	1.08278	0.418328	2.58834	0.00964386	0.07299
DENND6B	71.9907	0.601585	0.232483	2.58765	0.00966334	0.0730796
ZNF106	328.623	3.07097	1.18679	2.58763	0.00966382	0.0730796
CAPZA1	1520.95	-0.195984	0.0757378	-2.58767	0.00966282	0.0730796
HIST2H2AA4	161.688	0.54855	0.212173	2.58539	0.00972676	0.0735144
TMEM65	678.184	0.218377	0.0844733	2.58516	0.00973349	0.0735446
CLN5	288.38	0.250997	0.0971149	2.58453	0.00975114	0.0736368
HIST1H3E	118.962	0.953045	0.368792	2.58424	0.00975951	0.0736588
MID1IP1	1233.85	-0.196593	0.0761159	-2.58282	0.00979978	0.0739363
ABCG1	60.5901	0.672127	0.260247	2.58265	0.00980449	0.0739363
SPSB3	437.835	0.58637	0.227087	2.58213	0.00981921	0.0740266
AC090498.1	1309.79	0.317264	0.122954	2.58034	0.0098704	0.0743709
FUBP1	506.187	-1.25025	0.484587	-2.58003	0.00987908	0.0744156
COPE	1112.08	-0.370867	0.143777	-2.57945	0.00989578	0.0744791
CDH2	1522.17	0.158647	0.0615254	2.57856	0.00992129	0.0746295
GOLGA7B	182.44	0.309263	0.119947	2.57832	0.00992808	0.0746597
FBLN1	2107.2	-0.161355	0.0625927	-2.57786	0.00994151	0.0747191
SLITRK6	43.9067	0.773369	0.299999	2.5779	0.00994017	0.0747191
AC104534.3	6.49776	-4.83872	1.87747	-2.57726	0.00995873	0.0748068
F8A3	53.9636	0.591057	0.229401	2.57652	0.00998004	0.074946
MTMR1	78.083	3.54804	1.37827	2.57427	0.0100451	0.0753717
KLHL28	207.629	0.452219	0.175731	2.57336	0.0100716	0.0755498
NUMB	410.023	-0.262064	0.101862	-2.57275	0.0100894	0.0756408
PDCL3	359.352	-0.3086	0.120037	-2.57087	0.0101445	0.0759274
MYRF	88.1624	0.465883	0.181233	2.57062	0.0101515	0.0759593
S1PR5	21.0543	-0.889168	0.346128	-2.5689	0.0102023	0.0762966
AHCY	2905.92	-0.204362	0.0795967	-2.56747	0.0102444	0.0765268
RET	2508.38	-0.955545	0.372321	-2.56646	0.0102743	0.0767292
ADAMTS15	9.4948	-1.41934	0.553157	-2.56589	0.0102912	0.0768338
UCHL1	6877.02	-0.344403	0.134268	-2.56504	0.0103163	0.0769361
LRRC29	18.2739	1.01448	0.395482	2.56516	0.0103127	0.0769361
WNT6	251.334	0.696317	0.271507	2.56463	0.0103285	0.0769845
PNPLA6	187.191	-1.36187	0.531006	-2.56469	0.0103267	0.0769845
RAD1	486.404	-0.21464	0.0837118	-2.56403	0.0103463	0.0770963
FAM208A	420.526	0.587667	0.229205	2.56393	0.0103493	0.0770974
ZNF365	33.9059	-0.802772	0.313164	-2.56342	0.0103646	0.0771899
PACRGL	224.012	-0.803208	0.313404	-2.56285	0.0103818	0.0772751
TIAF1	34.7343	1.1996	0.468232	2.56197	0.010408	0.077385
NSD1	915.484	0.966553	0.377349	2.56143	0.0104243	0.0774845
MRPL21	597.152	-0.271284	0.105989	-2.55954	0.0104809	0.077816
DBNDD1	364.654	-0.232659	0.0908951	-2.55965	0.0104779	0.077816
PTBP1	4580.85	-0.320475	0.125212	-2.55947	0.0104833	0.077816
GPX4	1449.82	-0.269935	0.105482	-2.55907	0.0104952	0.0778832
ERGIC1	1128.63	-0.3549	0.138693	-2.55889	0.0105007	0.0779027
SHANK1	39.4319	0.716078	0.279917	2.55817	0.0105223	0.0780417
RPL39L	378.706	-0.366335	0.143259	-2.55715	0.0105534	0.0782344
SRPRB	836.463	-0.527646	0.206343	-2.55712	0.0105541	0.0782344
TIPIN	186.193	-1.07785	0.421559	-2.55683	0.0105632	0.0782801
TRIQK	258.948	0.326589	0.127784	2.55579	0.0105949	0.0784577
PCYT2	444.917	-0.236485	0.092539	-2.55552	0.0106029	0.0784884
CCDC191	42.0501	0.652098	0.255226	2.55498	0.0106193	0.0785423
COPS7B	542.482	-0.255557	0.100026	-2.5549	0.0106218	0.0785423
MTMR6	537.232	-0.264139	0.1034	-2.55454	0.0106329	0.0786022
VKORC1L1	753.907	-0.270974	0.106101	-2.55392	0.0106517	0.0787203
CALCB	1126.52	0.184785	0.0723587	2.55374	0.0106574	0.0787405
AMZ2	734.972	-0.276842	0.108479	-2.55202	0.0107099	0.0790421
SLC25A4	596.184	-0.217027	0.085114	-2.54984	0.0107772	0.079495
LEPR	260.136	0.920981	0.361259	2.54936	0.010792	0.0795807
UBE2E3	622.361	-0.176031	0.0690515	-2.54928	0.0107947	0.0795807
SPATA33	119.159	-0.551104	0.216217	-2.54885	0.0108078	0.0796341
IL27RA	66.5634	-0.725452	0.284773	-2.54748	0.0108505	0.0799048
SULT1E1	32.9354	-1.08886	0.427495	-2.54708	0.0108628	0.0799735
HIST1H2BF	51.6736	0.962656	0.377997	2.54673	0.0108737	0.0800323
SEPN1	677.012	0.16733	0.0657533	2.54482	0.0109334	0.0804277
WDR34	1171.46	-0.366856	0.144184	-2.54437	0.0109477	0.0805105
STAMBPL1	229.425	-0.384532	0.151231	-2.54268	0.0110005	0.0808767
MMP2	4921.11	-0.492198	0.193595	-2.54241	0.011009	0.0809175
SLC27A3	16.5019	1.81301	0.713251	2.5419	0.0110253	0.0810154
TBC1D4	163.538	-0.441495	0.173699	-2.54172	0.0110308	0.0810333
GEMIN7	100.625	-0.447283	0.17603	-2.54095	0.0110552	0.0811907
COA7	637.135	-0.44505	0.175297	-2.53884	0.0111222	0.0816608
GSTP1	2544.96	0.412436	0.162483	2.53834	0.0111381	0.0817553
CSDC2	155.328	0.301909	0.118992	2.53722	0.0111736	0.081904
MPV17L2	252.736	-0.40415	0.159336	-2.53647	0.0111977	0.0820589
LTBP2	90.667	-0.896327	0.353618	-2.53473	0.0112534	0.0823774
PAX5	166.257	-0.40174	0.158542	-2.53397	0.011278	0.082535
PTPN13	539.172	0.388293	0.153299	2.53291	0.0113119	0.0826926
ISG20L2	594.625	-0.345105	0.136254	-2.53281	0.0113153	0.0826926
DNAJC22	14.5581	-2.84474	1.12336	-2.53235	0.0113302	0.0827602
MCM5	1779.59	-0.420515	0.166192	-2.5303	0.0113966	0.0831552
RBM10	237.532	-0.616157	0.243598	-2.5294	0.0114257	0.0833224
DLX2	38.6098	-1.5775	0.623839	-2.52869	0.0114489	0.0834462
MEGF9	316.428	0.284574	0.112554	2.52833	0.0114608	0.0834881
ZC3HC1	400.287	-0.259615	0.102695	-2.52803	0.0114706	0.0835367
REEP3	304.215	-0.249141	0.0985629	-2.52774	0.01148	0.0835833
RBM12	1991.18	-0.17672	0.0699312	-2.52705	0.0115023	0.083678
MICAL3	227.036	1.69644	0.671555	2.52614	0.0115324	0.0838513
SGSH	180.84	0.7119	0.281849	2.52582	0.011543	0.0838954
VPS25	643.542	-0.306246	0.121249	-2.52577	0.0115447	0.0838954
HEXDC	135.53	0.426219	0.168968	2.52248	0.0116532	0.0845021
TBL1XR1	212.885	1.31566	0.521665	2.52203	0.0116678	0.0845854
CD59	1169.56	-0.149818	0.0594615	-2.51957	0.0117498	0.0850655
TMEM158	9.39403	-1.99333	0.791132	-2.51959	0.0117492	0.0850655
CPNE5	2.68366	4.69684	1.86437	2.51926	0.0117602	0.085118
NDUFS5	1992.92	-0.274074	0.108847	-2.51798	0.0118031	0.0853828
MRPL27	776.511	-0.231735	0.0920657	-2.51706	0.0118337	0.0855207
AURKAIP1	758.326	-0.255048	0.101324	-2.51714	0.0118311	0.0855207
SHD	3730.36	0.154962	0.0615655	2.51703	0.0118348	0.0855207
C11orf98	471.772	-0.359157	0.142713	-2.51664	0.0118481	0.0855706
TTI1	615.011	-0.277755	0.110381	-2.51634	0.0118582	0.0856045
GNG8	4.55852	2.36098	0.938469	2.51578	0.011877	0.0857109
BRD8	911.2	0.296396	0.117853	2.51496	0.0119047	0.0858878
RNF103	324.171	0.284546	0.113151	2.51476	0.0119114	0.0858917
GLI4	76.6194	0.55981	0.22261	2.51475	0.0119116	0.0858917
PALM	582.449	0.15852	0.0630733	2.51327	0.0119617	0.0862064
MYPN	13.1185	-1.56692	0.623482	-2.51317	0.0119651	0.0862081
UGGT2	191.703	-0.567412	0.225867	-2.51215	0.0119997	0.0864113
NDUFA13	1346.4	-0.285023	0.113475	-2.51177	0.0120126	0.0864813
IGSF9	399.739	-0.285329	0.113605	-2.51159	0.0120189	0.0865036
NNAT	910.394	0.212266	0.084591	2.50932	0.0120962	0.086921
TSPAN33	171.243	-0.312001	0.124366	-2.50874	0.0121163	0.087042
PXMP4	240.66	0.450494	0.179633	2.50786	0.0121465	0.0871894
TNFRSF10A	92.8471	-0.575351	0.229451	-2.50752	0.0121583	0.0872509
BCHE	429.365	0.264225	0.105395	2.50699	0.0121764	0.0873344
DESI1	386.778	-0.378632	0.151031	-2.50699	0.0121764	0.0873344
FEV	322.486	-0.876516	0.349656	-2.50679	0.0121831	0.0873594
NEURL4	333.01	-0.224563	0.0895861	-2.50667	0.0121874	0.087367
LHFP	18.5059	0.885206	0.353239	2.50597	0.0122116	0.0875168
MATN1	2.80334	-4.65859	1.86169	-2.50235	0.0123372	0.0883607
XPO5	1314.97	-0.467571	0.186857	-2.50229	0.0123391	0.0883607
SLC7A11	67.1915	-0.776337	0.310586	-2.49959	0.0124339	0.0889682
VAMP1	76.3232	0.473535	0.189506	2.49879	0.0124618	0.0891447
NSFL1C	743.312	-0.381399	0.152783	-2.49635	0.012548	0.0896424
FAM103A1	375.356	-0.241047	0.0965795	-2.49584	0.012566	0.0897473
GYLTL1B	12.5748	-1.29579	0.519296	-2.49528	0.0125858	0.089865
AIFM1	537.311	-0.235681	0.0944706	-2.49475	0.0126045	0.0899746
SLC39A1	1521.44	-0.373686	0.149803	-2.49451	0.012613	0.0900115
NRG1	81.6294	-1.46149	0.586127	-2.49346	0.0126505	0.090231
DNASE1L1	158.486	0.312353	0.125275	2.49334	0.0126548	0.0902378
FBXO8	358.395	0.202081	0.0810711	2.49264	0.0126797	0.0903112
MMP11	101.081	0.433667	0.173979	2.49264	0.0126799	0.0903112
FYN	335.066	1.61693	0.648696	2.49258	0.0126818	0.0903112
ANKHD1-EIF4EBP3	120.658	-1.33627	0.536171	-2.49225	0.0126935	0.0903712
TSPO	277.598	-0.346176	0.138979	-2.49086	0.0127434	0.0906784
OXR1	177.466	0.385796	0.154993	2.48913	0.0128057	0.0910498
WDR55	317.983	-0.330544	0.132816	-2.48874	0.0128196	0.0911006
MAN1A2	593.625	0.185637	0.0745954	2.48858	0.0128254	0.0911125
NR3C2	154.324	0.366189	0.147152	2.48851	0.012828	0.0911125
ACTN1	1682.93	-0.329907	0.132619	-2.48762	0.01286	0.0912913
SSR4	1605.84	-0.286443	0.115145	-2.48767	0.0128585	0.0912913
JUNB	1043.44	-0.30347	0.122028	-2.48689	0.0128866	0.0914193
GET4	619.087	-0.350211	0.14084	-2.48659	0.0128974	0.0914369
TGFBR3	55.2207	0.649997	0.261427	2.48634	0.0129064	0.0914765
ABCD2	136.424	0.411006	0.16532	2.48613	0.012914	0.0915065
NDRG4	732.034	0.199984	0.0804788	2.48493	0.0129577	0.0917749
PPARA	10.3895	2.37842	0.957235	2.48468	0.012967	0.0917853
PSMB4	2831.13	-0.273043	0.109916	-2.4841	0.0129879	0.0919093
ITGA8	946.526	0.192429	0.0774925	2.4832	0.0130208	0.09211
DNAH2	3.96004	-3.68377	1.48575	-2.4794	0.0131605	0.0929643
UBE2J2	241.744	0.944672	0.381184	2.47826	0.0132027	0.0931362
BANF1	2249.64	-0.238185	0.0961034	-2.47842	0.0131965	0.0931362
APOC1	9.93061	-1.42178	0.57367	-2.4784	0.0131975	0.0931362
MAPK12	252.302	-0.403058	0.162659	-2.47793	0.0132147	0.0931969
MIOS	270.555	1.84751	0.745784	2.47727	0.0132392	0.0933453
SGOL2	158.452	0.403445	0.162879	2.47696	0.0132507	0.0933778
TSEN2	101.668	-0.639782	0.25829	-2.47699	0.0132496	0.0933778
CDK6	1161.63	0.329028	0.132893	2.47588	0.0132908	0.0936355
PCID2	498.561	-0.391584	0.158168	-2.47574	0.013296	0.093648
CCDC121	40.0781	0.683395	0.276068	2.47546	0.0133065	0.0936729
CH507-9B2.5	299.025	-0.636189	0.257022	-2.47524	0.0133148	0.0937071
GNPDA1	982.93	-0.304971	0.123273	-2.47394	0.0133632	0.0939499
CPSF2	778.476	-0.21316	0.0861861	-2.47325	0.0133892	0.0940341
KBTBD8	73.3007	-0.511754	0.206967	-2.47264	0.0134121	0.0941459
HIST1H2AG	124.644	0.713007	0.288353	2.47268	0.0134102	0.0941459
RBP1	2207.3	0.195397	0.0790542	2.47168	0.013448	0.094349
PI15	124.403	-0.456611	0.184799	-2.47086	0.013479	0.0945423
PPEF1	93.7559	-0.457849	0.185332	-2.47043	0.0134952	0.0946313
ZNF711	272.55	0.800051	0.323875	2.47024	0.0135021	0.094655
TMEM198	259.686	-0.322224	0.13049	-2.46933	0.0135366	0.0948723
GLUL	2330.92	-0.137137	0.0555726	-2.4677	0.0135984	0.095256
GMNN	911.17	-0.278047	0.112684	-2.4675	0.0136061	0.0952561
ABCF2	1369.18	-0.668674	0.27104	-2.46707	0.0136223	0.0952995
KRTCAP3	11.362	-4.45448	1.80595	-2.46655	0.0136421	0.0953884
RPS29	2133.46	-0.292268	0.118492	-2.46656	0.0136418	0.0953884
APOOL	3.37683	-2.74344	1.11243	-2.46617	0.0136568	0.0954482
RP11-347C12.1	106.137	0.491535	0.199339	2.46583	0.0136697	0.0955078
C9orf47	20.4391	1.03995	0.421947	2.46464	0.0137149	0.0956503
ADGRE5	81.3642	-0.518224	0.2103	-2.46421	0.0137315	0.0957166
TNXB	31.6545	-3.32154	1.34822	-2.46366	0.0137528	0.0958402
MRPL37	951.123	-0.422179	0.171451	-2.46239	0.0138013	0.0961283
DAP	1048.96	-0.194983	0.0791939	-2.46209	0.0138129	0.0961599
RBM22	975.596	-0.19679	0.0800026	-2.4598	0.0139015	0.0967014
ZZEF1	336.082	1.81317	0.737485	2.45858	0.0139489	0.0969708
TRABD	499.306	-0.267529	0.10882	-2.45845	0.0139538	0.0969708
TXNDC17	370.168	-0.362957	0.147638	-2.45843	0.0139546	0.0969708
PSMG2	675.204	-0.245992	0.100108	-2.45728	0.0139994	0.0971824
SLC4A1AP	484.459	-0.298398	0.121444	-2.45708	0.0140073	0.097187
FLVCR2	4.6402	3.17956	1.29429	2.45661	0.0140255	0.0972885
SEC61G	895.892	-0.312977	0.127415	-2.45636	0.0140352	0.0973308
TMEM151A	75.8944	-0.456097	0.185694	-2.45617	0.0140427	0.0973573
QSOX1	449.047	-0.491835	0.200282	-2.45571	0.0140606	0.0974469
USP7	1427.84	-0.138624	0.0564855	-2.45416	0.0141215	0.0978032
FRY	201.626	0.378767	0.154354	2.45388	0.0141324	0.0978537
[truncated: 17,871 more rows]
