# Supplementary material for: ERK Inhibitor Ulixertinib Inhibits High-Risk Neuroblastoma Growth In Vitro and In Vivo
Source: Cancers (Basel). 2022 Nov 10;14(22):5534. doi: 10.3390/cancers14225534 (PMC9688897; doi:10.3390/cancers14225534)
Supplement: Supplementary file 1 [file cancers-14-05534-s001.zip › Table S2_CZ.xlsx]

## Sheet: ProteinExpress
GeneSymbol	DMSO1	DMSO2	DMSO3	Ulixer1	Ulixer2	Ulixer3	p-value	FC	log2FC
ATP5MF	6.4548e-05	6.54187e-05	4.48943e-05	10.8866	13.4636	10.0197	0.00805069	196556	17.5846
ASDURF	6.4548e-05	6.54187e-05	4.48943e-05	1.40896	1.18289	0.828548	0.0212529	19560.7	14.2557
KMO	6.4548e-05	6.54187e-05	4.48943e-05	0.885388	1.21056	1.12266	0.00809518	18406.7	14.1679
RNF170	6.4548e-05	6.54187e-05	4.48943e-05	0.690804	0.548472	0.514557	0.0084235	10029.9	13.292
TLR10	6.4548e-05	6.54187e-05	4.48943e-05	0.221951	0.357446	0.409761	0.0276273	5656.83	12.4658
ITGB2	6.4548e-05	6.54187e-05	4.48943e-05	0.254297	0.286434	0.21572	0.00651105	4326.02	12.0788
ARHGAP36	6.4548e-05	6.54187e-05	4.48943e-05	0.223817	0.160204	0.179986	0.00985395	3225.46	11.6553
MAGED4	6.4548e-05	6.54187e-05	4.48943e-05	0.199072	0.230499	0.120518	0.0303915	3145.86	11.6192
MAGED4B	6.4548e-05	6.54187e-05	4.48943e-05	0.199072	0.230499	0.120518	0.0303915	3145.86	11.6192
RNF11	6.4548e-05	6.54187e-05	4.48943e-05	0.0826114	0.149005	0.115845	0.0263338	1987.07	10.9564
VRK3	6.4548e-05	6.54187e-05	4.48943e-05	0.069694	0.052835	0.0782023	0.012205	1147.95	10.1648
PRUNE2	6.4548e-05	6.54187e-05	4.48943e-05	0.0177703	0.027353	0.0279174	0.0178821	417.708	8.70635
EIF2AK4	6.4548e-05	6.54187e-05	4.48943e-05	0.00527922	0.00391277	0.00513991	0.00834551	81.9617	6.35688
SAP30	0.0270045	6.54187e-05	4.48943e-05	0.507144	0.387652	0.241382	0.0389966	41.9025	5.38897
UBE2E2	6.4548e-05	6.54187e-05	0.223553	1.32879	2.28801	1.35617	0.0317822	22.2323	4.47458
CCDC25	0.0982968	0.501234	0.08656	5.66046	4.87787	4.10423	0.00558663	21.342	4.41563
PUS7L	6.4548e-05	0.0242049	4.48943e-05	0.200573	0.106507	0.164705	0.0246111	19.4036	4.27825
NAB1	6.4548e-05	0.0312262	4.48943e-05	0.160518	0.141505	0.139231	0.000844881	14.0815	3.81573
NKTR	0.00869886	6.54187e-05	4.48943e-05	0.0433742	0.0365335	0.0372833	0.00080324	13.3033	3.73371
CENPVL1	6.4548e-05	0.100261	4.48943e-05	0.462005	0.505188	0.270186	0.0202207	12.3281	3.62388
CENPVL2	6.4548e-05	0.100261	4.48943e-05	0.462005	0.505188	0.270186	0.0202207	12.3281	3.62388
CENPVL3	6.4548e-05	0.0835508	4.48943e-05	0.385004	0.42099	0.225155	0.0202233	12.3254	3.62357
SEZ6	6.4548e-05	0.0230553	4.48943e-05	0.112086	0.0927754	0.0643966	0.0126458	11.6236	3.53899
INSM2	6.4548e-05	0.00486178	4.48943e-05	0.0157084	0.0213526	0.0163617	0.00263153	10.7464	3.42578
WDR89	0.0594056	6.54187e-05	4.48943e-05	0.204704	0.206705	0.0899999	0.0428703	8.42479	3.07464
TOM1	6.4548e-05	6.54187e-05	0.0342698	0.0803	0.0989818	0.0574435	0.015277	6.88159	2.78274
ANK2	0.0352388	6.54187e-05	4.48943e-05	0.105834	0.069101	0.065116	0.0178151	6.79086	2.76359
DCTN5	0.228999	6.54187e-05	0.0793451	0.702545	0.700772	0.610926	0.00587252	6.53107	2.70732
SDHAF4	6.4548e-05	0.45039	0.206499	1.07934	1.62135	1.31851	0.00587259	6.11793	2.61304
INSM1	0.0251329	6.54187e-05	0.143305	0.357892	0.420404	0.240284	0.0156054	6.04487	2.59571
KDM5B	0.0396407	0.0160389	0.0582379	0.253073	0.257497	0.144523	0.0295569	5.7506	2.52371
CENPA	6.4548e-05	0.432316	0.0106479	0.820599	0.960731	0.735274	0.0246826	5.68046	2.50601
COL11A1	6.4548e-05	0.0477712	4.48943e-05	0.0701772	0.118331	0.0828424	0.0259692	5.66722	2.50264
RIMS3	6.4548e-05	6.54187e-05	0.12125	0.279013	0.181692	0.226068	0.022969	5.65804	2.5003
NRDE2	56.6016	0.0319442	0.729578	98.8703	106.037	109.206	0.0416263	5.47587	2.45309
PICK1	0.0648036	6.54187e-05	0.122551	0.378231	0.322356	0.282036	0.00491705	5.24289	2.39036
PLS1	0.682056	0.22108	1.57735	3.80654	4.78618	3.86695	0.00335333	5.02308	2.32857
VPS39	0.0112539	0.013238	4.48943e-05	0.0511579	0.0360517	0.0308996	0.0173006	4.81355	2.2671
GGCX	6.4548e-05	0.0358086	0.0294771	0.0905959	0.109433	0.103377	0.00796632	4.64277	2.21498
SRCAP	0.0585173	0.0198935	0.0475093	0.10632	0.205183	0.21358	0.049237	4.16997	2.06004
TRRAP	0.093628	0.184813	0.180147	0.609358	0.688582	0.48125	0.00796222	3.87971	1.95595
RTCA	0.206354	6.54187e-05	0.274545	0.780753	0.375735	0.684237	0.0441381	3.82715	1.93627
AHNAK	0.237444	0.152759	0.168134	0.725166	0.653144	0.728433	0.000137585	3.77325	1.91581
KDM6A	0.00771936	0.0125792	4.48943e-05	0.0206267	0.0248208	0.0296473	0.018588	3.69134	1.88415
ARID3B	0.0257193	0.0337254	4.48943e-05	0.0861686	0.0613885	0.0643201	0.0188173	3.56159	1.83252
THG1L	0.551918	0.322026	0.558975	2.00173	1.39073	1.65654	0.0107313	3.52358	1.81704
ZNF346	0.380356	0.132081	0.243969	0.687782	1.00877	0.968444	0.00893849	3.52323	1.8169
C1orf131	0.287836	6.54187e-05	0.255226	0.802911	0.666872	0.437486	0.03269	3.51164	1.81215
STARD4	0.0801729	6.54187e-05	0.0505771	0.145446	0.148773	0.136085	0.0474906	3.2894	1.71782
PNPLA2	0.0101211	6.54187e-05	0.00558735	0.0146554	0.0139008	0.0223294	0.0421312	3.22594	1.68972
TRIM46	0.0434045	6.54187e-05	0.019447	0.0510634	0.0664045	0.0853342	0.0461554	3.22333	1.68855
CWF19L1	0.131062	0.0727723	0.200109	0.489788	0.477933	0.318714	0.0154284	3.18469	1.67115
RAP2C	6.4548e-05	0.509196	0.355893	0.78873	0.996721	0.905728	0.0416443	3.11064	1.63721
CHGA	1.09668	1.75875	1.18099	3.91195	4.24556	3.98558	0.00158918	3.00838	1.58899
SH3GLB2	0.154687	0.141716	0.316091	0.635888	0.697615	0.488621	0.00871749	2.97492	1.57285
L1CAM	0.200666	0.0370297	0.116215	0.366912	0.408989	0.276432	0.0204117	2.97344	1.57213
CNTN1	0.548779	0.189547	0.840516	1.88592	1.44785	1.29997	0.0169383	2.93489	1.55331
CTTNBP2NL	0.0582319	6.54187e-05	0.0513242	0.128614	0.107037	0.0817113	0.0429513	2.89508	1.5336
KCTD1	0.087994	0.111709	0.0767424	0.238327	0.275248	0.284166	0.000860972	2.88571	1.52893
COL6A1	0.0461176	0.371859	0.673319	1.14926	0.886555	1.10198	0.0466761	2.87529	1.52371
AKT3	0.156974	0.192391	0.0724684	0.307875	0.531408	0.370168	0.0390152	2.86714	1.51961
SUMO3	2.0446	2.67372	4.48943e-05	5.15897	4.53993	3.76821	0.0495584	2.85419	1.51308
MEN1	0.269367	0.224257	0.492055	0.958651	0.667497	0.919183	0.0137297	2.58231	1.36866
EHD1	0.414881	0.247628	0.18411	0.685331	0.50156	0.685672	0.0211382	2.21181	1.14523
SRC	0.223337	0.301754	0.185867	0.569606	0.61623	0.385658	0.0372909	2.21039	1.1443
LDB1	0.501067	0.40248	0.696995	1.23695	1.09643	1.16401	0.00833901	2.18513	1.12772
CRYZL1	0.460794	0.715198	0.760882	1.46758	1.52515	1.15012	0.00891637	2.13893	1.09689
NDUFB9	0.730498	1.1211	0.821932	1.96489	2.0299	1.71941	0.0030336	2.13732	1.09581
ZMYM3	0.670575	0.304365	0.467558	1.18025	1.12483	0.722156	0.0467008	2.09861	1.06943
INTS12	0.0597874	0.057139	0.0684963	0.12675	0.125257	0.135532	0.000141115	2.09003	1.06352
WDR33	0.888214	1.19879	1.4591	2.47659	2.51482	2.23932	0.00697645	2.03907	1.02791
LRWD1	0.207663	0.149942	0.3176	0.536022	0.457019	0.379639	0.0255861	2.03298	1.0236
PHOX2A	5.57826	6.48738	6.61909	13.9408	12.1571	10.9576	0.0113492	1.98319	0.987826
PRDM2	0.149011	0.13507	0.133389	0.261639	0.271029	0.284831	0.000158739	1.95822	0.969543
PRPSAP1	0.153539	0.221313	0.122904	0.385858	0.266653	0.313903	0.0272373	1.94154	0.957205
SYT1	0.740033	0.582163	0.445304	1.20239	1.05865	0.971488	0.0121964	1.82887	0.870954
SAMD11	0.622706	0.34241	0.495817	0.809959	0.86093	0.909091	0.0326762	1.76598	0.820469
WRNIP1	0.319034	0.17022	0.218177	0.419715	0.427129	0.385633	0.0480585	1.74218	0.800898
PROX1	1.64166	1.58497	2.24785	3.53924	2.73655	3.23815	0.0133045	1.73787	0.797322
APIP	0.380588	0.43265	0.504535	0.749922	0.696235	0.836112	0.0042862	1.73191	0.792366
CHD2	0.194942	0.210121	0.319976	0.409679	0.42761	0.402644	0.0446248	1.71016	0.774131
WIZ	0.360981	0.447347	0.272893	0.673376	0.680068	0.495291	0.0328929	1.70986	0.773877
CDC42	3.46959	3.41536	3.18375	5.0959	6.82134	5.24655	0.0472435	1.70467	0.76949
TBK1	0.20531	0.204061	0.153734	0.265073	0.339605	0.352993	0.0214979	1.7007	0.766127
NCSTN	0.337649	0.2992	0.46045	0.521951	0.639866	0.68993	0.02251	1.68755	0.75493
PBRM1	0.675512	0.858398	0.527135	1.14382	1.27612	1.04722	0.0199149	1.68223	0.750375
ZNF384	0.668513	0.796076	0.688472	1.23415	1.29857	1.08099	0.00556597	1.67841	0.747093
ELAVL3	12.5273	12.7637	11.2645	22.686	19.485	19.0461	0.0102376	1.67463	0.743845
ATRX	0.314133	0.204443	0.233072	0.385822	0.439476	0.41762	0.0226771	1.65359	0.725603
SLC25A24	1.56611	2.25787	1.76423	2.44478	3.34827	3.37632	0.0384429	1.64084	0.714438
LGALS3BP	0.30473	0.213699	0.261772	0.476581	0.409481	0.39048	0.0111228	1.63617	0.710322
DIDO1	0.326092	0.308052	0.36897	0.484271	0.510962	0.642131	0.0366256	1.63228	0.706888
PARN	0.668758	0.664329	0.537846	1.09794	0.966743	0.955479	0.00368311	1.61426	0.690869
PDCD4	2.30937	1.94384	2.27065	3.35931	3.93283	3.23552	0.0112798	1.61372	0.690389
ASH2L	0.565957	0.687246	0.780497	1.0974	1.18166	0.974573	0.00930344	1.59986	0.677947
LASP1	1.94032	2.29393	2.03237	3.59418	3.09954	3.31557	0.00295278	1.59724	0.675579
LRCH2	0.165934	0.117896	0.196159	0.261421	0.241809	0.261012	0.0444615	1.59221	0.671028
TP53BP1	3.39424	3.72659	2.96448	5.19209	6.05726	4.80717	0.0157828	1.59207	0.670904
RHOT1	0.791754	1.01469	0.807123	1.17748	1.64122	1.31527	0.0465159	1.58173	0.661503
GNG2	5.8605	6.22601	4.33619	8.38247	9.35107	8.03109	0.0149239	1.56884	0.649701
NFIC	0.205559	0.211326	0.217656	0.35419	0.321516	0.318737	0.00530562	1.56719	0.648177
SAR1A	4.36711	4.12744	3.62745	5.57278	6.98772	6.37215	0.0157341	1.56184	0.64325
SEPTIN8	0.482853	0.324481	0.537901	0.712081	0.758914	0.594864	0.0441342	1.53569	0.618884
ZNF462	0.331722	0.318208	0.385751	0.493579	0.566802	0.521775	0.00358195	1.52765	0.611312
ELAVL4	18.2402	24.2289	17.8233	26.4511	36.2619	29.366	0.0468631	1.52721	0.610897
METTL7A	0.515759	0.627233	0.477725	0.725534	0.882715	0.863594	0.0134725	1.52515	0.608954
NCOA5	2.69716	2.11543	2.15296	3.98755	3.43376	3.11207	0.0232773	1.51221	0.596657
PTGR2	0.454421	0.528163	0.443764	0.742489	0.655471	0.756195	0.0045573	1.51026	0.594796
EML6	0.019728	0.0233934	0.0173587	0.0305636	0.0335207	0.0248532	0.0436769	1.47053	0.556334
BOP1	6.92073	6.18711	4.57725	8.16829	8.3773	9.40998	0.0374968	1.46765	0.553511
NIPSNAP1	12.0578	9.06197	9.50689	14.7639	15.7323	13.934	0.0211103	1.4507	0.536752
SNX3	4.41965	3.85607	4.20776	6.4531	6.18088	5.47263	0.00990869	1.45045	0.536496
LIN28B	1.33391	1.0793	1.49412	1.92852	1.99575	1.68569	0.022953	1.43576	0.52181
HSPB1	7.93216	8.11317	7.22171	11.622	12.1959	9.50078	0.0436687	1.43201	0.518045
SEC24C	0.745863	0.89784	0.786806	1.19478	1.14205	1.12651	0.00780666	1.42494	0.510905
LARP7	1.64885	1.19662	1.34042	2.08214	2.0381	1.82464	0.0281157	1.42022	0.506113
RAB1A	9.16618	7.44689	11.0363	11.6698	13.9813	13.522	0.0443413	1.41678	0.502619
RAE1	4.22022	3.04362	4.15412	5.26114	5.86633	5.0209	0.0327632	1.41429	0.500082
SGPL1	1.85906	1.58885	1.7186	2.41309	2.71698	2.14843	0.033228	1.40878	0.49445
TMEM43	1.39309	1.76007	1.31002	2.08637	1.91961	2.26321	0.0282626	1.40465	0.490206
IVD	0.804337	0.909203	0.953741	1.36052	1.14859	1.23118	0.0116678	1.40229	0.487783
UBTF	5.25725	4.70941	5.32675	6.92532	6.98927	7.41793	0.00157624	1.39488	0.480144
CDK9	1.42511	1.21257	1.4424	1.93666	1.64054	2.10183	0.0384876	1.39189	0.477047
ARPC5L	3.63312	4.0751	3.16334	5.50013	4.93966	4.68794	0.0166412	1.3915	0.476636
SEPTIN7	16.7863	15.1215	14.6824	20.9182	22.7592	20.7913	0.00272872	1.38374	0.468571
EXOC4	0.800645	0.575147	0.649413	0.827179	1.00499	0.930142	0.0462979	1.36396	0.447805
RNPEP	1.25991	1.06081	0.971176	1.53401	1.43452	1.5124	0.0319709	1.3612	0.444876
SMCHD1	0.452283	0.55061	0.485919	0.691966	0.738469	0.584214	0.0402975	1.35319	0.436367
MBD3	3.24524	2.80334	3.57921	4.0422	4.77567	4.1658	0.0247982	1.34856	0.431423
DPF2	2.9933	3.9948	3.16728	4.02703	4.73108	4.80071	0.048196	1.33514	0.416987
FAM49A	7.05264	7.41171	6.15582	8.05782	9.44541	10.0165	0.0370621	1.3346	0.416408
MAP1B	12.0899	14.1629	11.1924	16.7451	17.1835	16.033	0.0293179	1.33426	0.416044
COPE	2.39774	2.53371	2.3506	3.54168	2.98246	3.17414	0.029032	1.33181	0.413385
CDKN2AIP	2.67866	2.50353	2.43019	3.52537	3.39243	3.21917	0.00212408	1.33164	0.413207
UBXN7	2.89142	2.98834	2.6998	4.06437	3.77965	3.46216	0.0196845	1.3178	0.398136
LZIC	8.13628	8.26481	7.43882	10.2459	10.8749	10.0866	0.00224851	1.30904	0.388509
CRMP1	6.65807	7.32937	6.20059	9.07922	8.61125	8.70151	0.0131823	1.30731	0.3866
CHAMP1	3.21821	3.62807	3.11848	4.10964	4.68717	4.22227	0.0128782	1.30651	0.385721
HP1BP3	26.4865	32.1133	26.0687	37.1784	40.5448	32.8966	0.0435101	1.3065	0.385712
WDR36	4.87178	4.94893	4.4539	5.98971	6.48111	6.11624	0.00252765	1.30211	0.380847
SEC31A	1.48611	1.76818	1.37045	2.08909	2.02899	1.89773	0.0411322	1.30079	0.379389
ZNF687	0.425329	0.35959	0.476671	0.556705	0.589704	0.49166	0.0491657	1.29842	0.376755
POTEE	164.455	190.838	146.139	213.674	206.885	227.778	0.0453856	1.29297	0.370693
EXOSC6	3.16098	3.04625	3.08764	4.09651	4.18253	3.56726	0.043916	1.2745	0.349931
H2AFY2	67.568	61.2817	65.6284	73.7476	85.2759	88.5753	0.0433785	1.27315	0.348397
UTP20	1.26865	1.38793	1.15702	1.48047	1.7615	1.61256	0.0315375	1.27295	0.348179
UQCRB	7.4844	6.62327	5.91593	8.02293	9.36967	8.09163	0.04475	1.27271	0.347904
SRP14	52.0686	61.3269	52.4137	67.3484	73.7581	69.8986	0.0196032	1.27258	0.347754
SFPQ	80.7884	88.9126	82.5888	101.066	114.619	104.331	0.0145212	1.26845	0.343062
FLNA	6.95994	6.63009	6.19632	8.51826	8.75429	7.66606	0.0166887	1.26039	0.333875
MAK16	5.3833	4.87911	5.33753	6.97346	6.18121	6.47855	0.011619	1.25854	0.331756
RTN4	10.9825	11.5405	10.415	14.8786	13.5306	12.7774	0.0282083	1.25043	0.322426
SAFB	30.3956	30.4063	25.6744	35.9249	38.1141	33.8479	0.0257217	1.24759	0.319144
PHF5A	6.29677	6.95131	5.8563	7.45092	8.64178	7.73469	0.0311124	1.24722	0.318716
ARL2BP	1.74576	1.50364	1.40039	1.91368	1.85345	2.01665	0.0481392	1.24388	0.314847
BCLAF1	13.1779	14.2962	15.1455	19.0175	17.565	16.0851	0.0369791	1.23576	0.305398
EED	1.14959	1.14675	1.22454	1.51019	1.52896	1.30977	0.0458597	1.23518	0.30472
SEC23A	0.982801	1.1707	1.03098	1.2331	1.42898	1.27068	0.0389878	1.23497	0.30448
LRRC47	3.32612	3.81594	3.74615	4.23069	4.95652	4.25276	0.048861	1.23436	0.303763
CAAP1	0.656715	0.698041	0.619172	0.852867	0.767802	0.814462	0.0102767	1.23365	0.30293
ERH	94.8759	93.2537	100.273	124.343	120.224	107.3	0.039088	1.22005	0.286945
GDAP1	7.16288	7.17554	6.90934	8.20146	9.35717	8.28548	0.047848	1.21632	0.282524
PRPF6	5.49505	5.91297	5.32782	6.86453	7.05945	6.28476	0.0189729	1.20751	0.272038
PYGB	1.11239	1.22218	1.03779	1.25863	1.38324	1.4282	0.0345469	1.20689	0.271296
UGDH	7.53459	7.93481	6.65618	8.97331	9.24502	8.424	0.0362502	1.20414	0.268005
IPO9	1.73212	1.94227	1.78422	2.10609	2.14171	2.27329	0.0132406	1.19464	0.256574
LSM8	12.4724	13.3556	11.585	14.6041	15.0366	14.6552	0.0386391	1.18397	0.243632
HNRNPH1	203.404	228.593	235.415	267.458	258.977	263.016	0.045583	1.18285	0.242271
DDX54	2.36255	2.38341	2.24561	2.78328	2.8664	2.56426	0.0290257	1.17483	0.232456
TPM4	39.1082	40.5108	35.6199	45.3474	47.915	41.6867	0.0497464	1.17104	0.227788
ATP6V1B2	5.278	5.75252	5.20615	6.09284	6.16518	6.61793	0.0208063	1.16255	0.217294
TXN	97.8344	90.1082	89.2094	106.741	106.216	107.917	0.0300702	1.15775	0.211329
KATNAL2	2.0266	2.07349	1.99054	2.35396	2.32855	2.30369	0.00116689	1.14704	0.197914
MAP2	2.60668	2.81627	2.57796	2.90832	3.22446	3.0364	0.0321893	1.14602	0.196631
ZFR	4.03446	4.31898	4.02139	4.75392	4.84675	4.54226	0.0113936	1.14288	0.192674
DCAKD	4.71179	4.71317	4.36626	5.37047	5.00043	5.38679	0.018831	1.14259	0.192306
RBM12B	1.49504	1.57048	1.37083	1.65103	1.78087	1.63621	0.0498364	1.14241	0.192079
HSPA12A	1.70013	1.5148	1.63981	1.83147	1.95521	1.75688	0.0448575	1.14189	0.19142
COX2	18.5641	17.0076	17.3642	18.7691	20.1057	19.5037	0.0427603	1.10281	0.14119
NDUFA4	10.3577	10.4273	10.3418	9.91765	9.89019	9.51305	0.039381	0.941982	-0.0862292
FDPS	12.2449	12.6369	12.654	11.5296	10.8896	10.1191	0.0439395	0.86686	-0.206129
PITPNB	4.77014	4.43946	5.08383	4.30046	3.94998	4.02143	0.0474802	0.858568	-0.219995
BRK1	2.76227	2.97612	2.74571	2.52114	2.43058	2.31346	0.0143391	0.856328	-0.223764
RPL9	39.5918	41.8654	39.0099	34.796	34.6957	32.9028	0.00661493	0.849979	-0.234501
AARS	7.27	7.13136	6.50965	6.06596	5.78794	5.90263	0.034812	0.849148	-0.235912
CALD1	3.80046	3.68688	3.6515	2.8784	3.349	3.21081	0.044848	0.847324	-0.239014
ABCE1	7.66978	8.22819	7.20511	6.61236	6.76506	6.13211	0.0346864	0.844456	-0.243907
NMD3	0.746138	0.678731	0.681429	0.650373	0.562505	0.562906	0.0434251	0.843083	-0.246254
ATXN10	6.49577	6.9817	6.90726	5.7273	5.92363	5.47305	0.00586987	0.840039	-0.251471
AHCY	44.1761	48.2119	41.5817	36.2856	40.2116	35.0808	0.0416572	0.83286	-0.263854
POLR2E	14.0856	15.7921	14.7722	12.0221	12.0282	13.0557	0.0178414	0.831045	-0.267002
GTF2F2	1.4936	1.38315	1.56936	1.21788	1.118	1.32862	0.0335012	0.824206	-0.278923
KARS	9.19171	10.3801	8.757	7.48852	8.42173	7.15614	0.0496118	0.814236	-0.29648
TMSB15B	8.44498	8.94303	8.031	7.41579	7.12781	6.10626	0.0358322	0.812379	-0.299776
TMSB15A	9.85247	10.4335	9.3695	8.65175	8.31577	7.12397	0.0358322	0.812379	-0.299776
GART	5.42723	4.61691	5.22206	3.92034	4.35393	4.08948	0.0385426	0.809878	-0.304224
HSD17B4	5.62935	6.23483	6.01942	4.90542	5.07912	4.41021	0.0125861	0.804914	-0.313094
FKBP4	40.7511	41.4642	35.6629	32.3945	32.6515	29.72	0.0333434	0.803931	-0.314856
HSPA1A	119.681	124.685	103.15	84.5921	101.32	90.9138	0.0484527	0.796584	-0.328102
HSPA1B	119.681	124.685	103.15	84.5921	101.32	90.9138	0.0484527	0.796584	-0.328102
PURB	0.688249	0.63312	0.759553	0.518517	0.557274	0.571496	0.0422983	0.791614	-0.337131
USP10	1.58593	1.3367	1.53265	1.16284	1.2418	1.09836	0.0330207	0.786258	-0.346925
PPAT	7.05894	7.63108	6.20334	5.28918	6.03031	5.04493	0.0470374	0.783236	-0.352482
PXMP2	0.898669	0.913425	0.937621	0.643153	0.733561	0.742	0.0137254	0.770522	-0.376093
DNAJB1	10.8553	12.906	10.5429	9.49386	8.7034	8.10827	0.0489396	0.76683	-0.38302
SMS	4.97514	4.76565	4.29249	3.69325	3.93552	3.12109	0.0267055	0.766026	-0.384535
DDX3X	11.9542	12.872	11.3836	9.23598	10.2054	8.19351	0.0196374	0.763185	-0.389895
VPS45	0.475882	0.502001	0.504405	0.357519	0.407206	0.350766	0.00892458	0.752547	-0.410147
MSH6	2.39024	2.44639	2.62208	1.88144	2.05258	1.66932	0.0137851	0.751248	-0.412639
RNF25	0.142768	0.137872	0.121313	0.0909844	0.0992514	0.111651	0.0197881	0.751049	-0.41302
NUDC	35.5046	41.7299	34.4747	28.6999	30.3773	24.5824	0.0336263	0.748905	-0.417146
HDLBP	3.70105	3.67	3.99748	2.75757	2.68241	3.03179	0.00291685	0.745195	-0.424311
FRG1	3.85668	3.15395	3.53359	2.40514	2.66634	2.78505	0.0286718	0.745104	-0.424487
DSC2	4.40498	4.72586	5.48356	3.57502	3.98502	3.2227	0.036065	0.737816	-0.438667
ARPP19	8.76775	9.03682	8.98468	6.91236	6.77471	5.86957	0.0136645	0.730018	-0.453995
FAM192A	1.53934	1.57913	1.81194	1.22572	1.10224	1.26646	0.0173672	0.72903	-0.455949
STMN2	93.5813	107.284	83.7205	71.8553	71.9202	62.5338	0.0447957	0.724946	-0.464055
NDUFAF2	8.31873	9.70164	7.81214	6.56062	6.48962	5.63149	0.0328353	0.723187	-0.46756
TMX2	3.36551	3.44611	3.1678	2.48816	2.04524	2.66747	0.0233056	0.721571	-0.470787
CKAP5	2.06874	2.5385	2.20986	1.45755	1.6642	1.69842	0.0233098	0.70707	-0.500075
TXN2	1.19255	1.08943	1.04984	0.74769	0.749981	0.85748	0.00466839	0.706866	-0.500492
RFC5	1.84445	2.1621	2.06058	1.44096	1.22622	1.57419	0.0117666	0.699074	-0.516483
IDE	0.367147	0.335942	0.40437	0.318732	0.214942	0.237796	0.0492883	0.696612	-0.521572
GPRIN1	0.196509	0.158619	0.195655	0.147097	0.128226	0.108315	0.0298617	0.696532	-0.521739
PYCR1	8.19097	7.71924	9.13269	5.17051	5.22541	6.88484	0.0241056	0.690046	-0.535235
EIF4B	8.25917	10.11	8.27646	6.6507	6.38741	5.30307	0.0254775	0.688338	-0.538812
ACYP1	6.20679	6.78843	5.33964	4.9007	4.2422	3.44152	0.0323941	0.686366	-0.542951
SMC2	4.82178	4.16099	3.85452	2.79093	2.9279	3.06842	0.0339927	0.68451	-0.546857
ACOT9	2.01063	1.61417	2.02879	1.14293	1.48156	1.18324	0.0255204	0.673507	-0.570235
SUN1	0.380389	0.413398	0.440694	0.248128	0.312268	0.268748	0.00639491	0.671655	-0.574209
BTF3	25.2334	31.4691	29.6605	21.4637	19.4497	16.9985	0.017323	0.670565	-0.576552
CRK	1.57336	1.53009	1.3733	0.982761	1.13996	0.875506	0.00837552	0.669734	-0.578341
KIF23	0.975297	1.06746	0.907531	0.616299	0.769972	0.585009	0.0125017	0.668164	-0.581725
YEATS4	7.66113	6.72835	8.76049	3.84746	6.12357	5.3106	0.0426215	0.660114	-0.599212
MCM6	8.08795	8.54957	6.97619	5.57442	5.63956	4.35605	0.0131848	0.659364	-0.600853
CAPRIN1	8.86764	9.84312	10.1977	7.41961	5.98473	5.60963	0.0105647	0.657731	-0.604431
MPP6	0.439049	0.414619	0.329617	0.220014	0.320238	0.236566	0.0408199	0.656492	-0.60715
CDK1	14.2905	14.2293	12.475	9.66641	9.42342	7.75378	0.00507219	0.654804	-0.610864
PUS1	4.21622	4.2078	3.57195	2.46291	2.29331	3.07148	0.0122946	0.652527	-0.61589
NSMCE2	0.503083	0.598734	0.512584	0.33836	0.338649	0.373928	0.0154205	0.650976	-0.619323
CD47	1.03633	1.4309	1.20074	0.648457	0.945316	0.770044	0.0424775	0.644449	-0.633861
TOMM5	5.02411	4.24746	4.35837	2.59732	3.50903	2.51191	0.0162159	0.632304	-0.66131
NES	3.59921	3.08507	3.00339	2.00321	2.19889	1.89685	0.0116852	0.629557	-0.66759
CIP2A	0.0626329	0.0664802	0.0638102	0.0354079	0.0430836	0.0424705	0.00388319	0.626995	-0.673475
SRPRB	5.65817	5.91761	5.28673	2.89494	4.04228	3.63067	0.0109715	0.626709	-0.674132
MRPS17	2.62889	3.06026	2.1271	1.28822	1.85982	1.68931	0.0449822	0.618883	-0.692262
FANCI	0.639045	0.580045	0.735811	0.29805	0.417542	0.449198	0.0151813	0.59583	-0.747027
PREPL	0.760818	0.68644	0.658263	0.271614	0.470722	0.507136	0.0442446	0.593427	-0.752858
FNBP4	0.343037	0.496761	0.434538	0.19231	0.291045	0.267081	0.0381591	0.588884	-0.763945
TRAPPC5	0.676955	0.619183	0.695312	0.312578	0.353653	0.498315	0.0262009	0.584773	-0.774051
YTHDF1	0.419614	0.386281	0.543825	0.29883	0.168488	0.31609	0.0476818	0.580422	-0.784826
MTHFD2	4.04489	4.44095	5.29595	2.43593	3.00483	2.5421	0.0200069	0.579233	-0.787784
CYB5B	23.9719	18.5853	16.5172	12.155	13.0364	8.31775	0.0402785	0.567235	-0.817982
CSRP2	5.73096	6.42788	6.60547	3.57261	3.82812	3.15475	0.00167865	0.56253	-0.829998
SLC4A1AP	0.510779	0.591559	0.596635	0.308083	0.360958	0.281722	0.00261875	0.559609	-0.837508
YTHDF2	7.82162	6.06084	6.98807	4.50817	3.33273	3.60433	0.00958552	0.548392	-0.86672
USP11	0.354887	0.408393	0.271052	0.146207	0.169905	0.24773	0.0390502	0.545127	-0.875335
PCNA	29.8199	27.5776	26.8271	13.1308	18.2567	14.3193	0.00444761	0.542677	-0.881833
NCAPD2	0.704777	0.921302	0.844204	0.369723	0.4811	0.485845	0.0116594	0.541099	-0.886035
SLC7A5	1.74406	1.78637	1.99671	0.904136	1.11662	0.967819	0.00131132	0.540709	-0.887074
ATP5MF-PTCD1	2.25343	2.7565	1.87387	1.16642	1.44253	1.07354	0.0370638	0.534951	-0.902521
PPIL4	1.52064	1.1926	1.28998	0.807754	0.554304	0.773937	0.00854751	0.53357	-0.906251
TBC1D15	0.492812	0.503268	0.616062	0.34167	0.167952	0.350168	0.030759	0.533321	-0.906923
LIG1	0.140567	0.164544	0.183326	0.122472	0.0518553	0.0835564	0.0426237	0.527979	-0.921447
FRMPD1	0.0780416	0.0971372	0.0660785	0.0391197	0.0471223	0.0408322	0.0440925	0.526716	-0.924902
GNPAT	0.430694	0.400999	0.403059	0.177406	0.289942	0.181105	0.0275398	0.525169	-0.929147
MAD2L1	8.0483	6.56358	7.58879	3.31771	4.2121	4.04501	0.00441263	0.521373	-0.939612
RRM1	1.25215	1.54868	1.30662	0.774997	0.576487	0.764042	0.00556039	0.515047	-0.957224
HRG	0.25444	0.309863	0.221645	0.129174	0.116141	0.158187	0.0228046	0.513395	-0.96186
KIF1A	1.24975	1.11652	0.773419	0.580786	0.647298	0.353439	0.0457059	0.503719	-0.989309
MRPS7	1.24522	1.19	1.17958	0.693093	0.446339	0.675772	0.0128792	0.502159	-0.993784
ALKBH2	0.131849	0.185371	0.156753	0.0809717	0.109537	0.0444195	0.0325614	0.495657	-1.01259
FASTKD2	0.29804	0.209805	0.244705	0.113218	0.117166	0.134147	0.0309439	0.484396	-1.04574
CENPM	0.418131	0.508855	0.486178	0.176684	0.289552	0.210596	0.00531147	0.478948	-1.06206
RIF1	1.90747	2.01527	1.50158	0.897758	0.844631	0.850352	0.0252531	0.477984	-1.06497
SQSTM1	0.395345	0.264086	0.39449	0.178761	0.0893673	0.234328	0.038901	0.47675	-1.0687
SRPK1	1.37435	1.62178	1.28994	0.379919	0.728868	0.888149	0.0178658	0.465913	-1.10187
GTF2E2	0.811075	0.505661	0.763542	0.405312	0.368042	0.183445	0.0376139	0.459939	-1.12049
CLUH	0.446227	0.677875	0.729002	0.35223	0.289551	0.203576	0.0422492	0.456184	-1.13231
LYRM7	3.27453	4.1636	3.29516	1.91329	0.700628	2.24659	0.0321941	0.452844	-1.14291
CDK2	1.84915	2.02655	1.52561	0.485972	0.997053	0.942479	0.0107485	0.449058	-1.15503
NUDT1	2.07055	1.45074	1.95478	0.809549	0.779405	0.826136	0.032491	0.441027	-1.18106
MTFP1	0.965503	0.908899	0.651918	0.34159	0.354219	0.40807	0.0342597	0.436952	-1.19445
AKAP9	0.0977566	0.0943043	0.0630118	0.0283483	0.042462	0.0406073	0.0352755	0.436807	-1.19493
PINX1	4.54987	3.89082	4.66561	1.94653	2.00361	1.77256	0.00605587	0.436637	-1.19549
TAMM41	0.680758	0.816379	0.941722	0.48204	0.325275	0.24744	0.0108837	0.432479	-1.2093
PRC1	0.99364	1.24047	1.15392	0.409167	0.453903	0.598752	0.00269992	0.431467	-1.21268
ANKRD17	0.275287	0.257135	0.237074	0.12014	0.108599	0.100841	0.00136033	0.428306	-1.22329
GINS3	0.497262	0.525891	0.663791	0.333278	0.297955	0.0801775	0.0333016	0.421716	-1.24566
RPLP1	70.7922	111.435	99.811	41.7748	26.2756	46.3815	0.0265764	0.405732	-1.3014
DNMT1	2.24282	1.93001	2.77933	0.621708	1.20828	0.970714	0.0133058	0.402854	-1.31167
MAP1S	0.367088	0.295624	0.282238	0.083289	0.189787	0.106246	0.0117062	0.40142	-1.31681
BRPF3	0.331065	0.428659	0.293361	0.0698241	0.163602	0.168319	0.0150148	0.381493	-1.39027
KPNA2	4.59231	5.83694	5.18042	1.65808	2.18381	2.08257	0.00506074	0.379538	-1.39769
ORMDL1	0.634094	0.480223	0.561412	0.289272	0.183696	0.156978	0.0045053	0.375923	-1.41149
ORMDL2	0.554833	0.420195	0.491236	0.253113	0.160734	0.137356	0.0045053	0.375923	-1.41149
NOB1	0.284675	0.238306	0.258107	0.108107	0.0607943	0.120131	0.00257787	0.370038	-1.43426
TOP2A	10.3503	12.514	9.76237	4.26554	3.31073	3.99534	0.00826067	0.354667	-1.49546
UHRF1	2.52799	3.02504	2.44786	0.974121	0.984812	0.79902	0.00597249	0.344706	-1.53656
TASOR2	0.0279937	0.0489981	0.0452875	0.0133887	0.0094539	0.0192314	0.0377878	0.344081	-1.53918
PCBD1	2.45274	1.54027	1.92955	5.1994e-05	0.938595	1.08962	0.0427384	0.342465	-1.54597
ORC6	0.298718	0.324505	0.298925	0.100839	0.107705	0.0973095	0.00058922	0.331674	-1.59216
LARP4	0.327344	0.165	0.263436	0.137009	0.0504997	0.0542694	0.0469699	0.319906	-1.64428
B2M	1.2051	1.16535	0.724283	0.536222	6.93913e-05	0.403438	0.0323362	0.303655	-1.7195
WDR70	0.885281	0.865394	0.720692	0.233426	0.364213	0.152262	0.00230097	0.303436	-1.72054
HK2	0.441506	0.451269	0.484606	0.0314181	0.115084	0.258457	0.035174	0.294006	-1.76608
CHAF1A	0.452977	0.295477	0.356409	0.110977	0.0586482	0.14992	0.01362	0.289217	-1.78978
MKI67	2.04241	2.71722	1.98315	0.68754	0.6755	0.569921	0.0188266	0.286671	-1.80253
PPP1R21	0.274744	0.445561	0.251595	0.168619	0.0404888	0.0667331	0.0415196	0.283817	-1.81697
SLC1A5	3.15525	2.99538	2.72864	0.547499	0.786822	1.16022	0.00104508	0.28094	-1.83167
NUP210L	0.26821	0.288253	0.264938	0.0381464	0.0888627	0.102513	0.00479395	0.279428	-1.83945
PNMA2	0.323942	0.376218	0.375816	0.142783	0.152011	5.49174e-05	0.0237379	0.27403	-1.8676
ZNHIT2	0.0725733	0.0714504	0.115295	5.1994e-05	0.0430751	0.0261442	0.0303637	0.267128	-1.9044
PDE6D	1.54374	0.963464	1.48671	0.16215	0.872831	5.49174e-05	0.0452776	0.259153	-1.94812
RMND5A	0.191243	0.23265	0.223193	5.1994e-05	0.0823155	0.0699704	0.0112235	0.235422	-2.08668
PAWR	0.198311	0.15319	0.21055	0.0392348	6.93913e-05	0.0912342	0.0145101	0.232254	-2.10622
SLC16A7	0.378564	0.33985	0.551597	0.118573	0.116539	0.0500925	0.0268576	0.224568	-2.15478
MAPK1	1.88759	2.84999	2.31803	0.289353	0.434588	0.834705	0.00883932	0.220909	-2.17848
UBE2T	1.7443	1.27199	1.27741	0.389928	0.291067	0.237072	0.0134556	0.213818	-2.22555
ATAD2	1.17425	1.00698	0.905725	0.224138	0.105552	0.277475	0.00176037	0.196687	-2.34603
HMGCS1	1.89828	1.74452	2.30572	0.175756	0.536501	0.453931	0.00246216	0.196047	-2.35073
NUSAP1	2.04009	1.52988	2.78444	0.63339	0.379024	0.214042	0.0321039	0.193009	-2.37326
CETN3	0.450912	0.898197	0.614081	0.113177	6.93913e-05	0.230975	0.035288	0.175338	-2.51179
PCLO	0.242602	0.288665	0.198355	0.001793	0.0949644	0.0249121	0.00619255	0.166757	-2.58418
COL4A2	0.04687	0.0398934	0.0285248	0.0161376	6.93913e-05	0.00252239	0.0118278	0.162457	-2.62187
AURKB	1.27049	2.06554	1.62125	0.181102	0.246668	0.336697	0.0226166	0.154211	-2.69702
TPX2	2.54733	2.735	3.17153	0.506762	0.298802	0.451125	0.0029297	0.148653	-2.74998
KIF20A	0.585601	0.662998	0.94658	0.0602081	0.116488	0.115082	0.0258899	0.132918	-2.91139
PIMREG	0.674578	0.548715	0.824933	5.1994e-05	6.93913e-05	0.245236	0.00626443	0.11979	-3.06142
KIF2C	0.445852	0.461323	0.672198	0.0895207	0.0675825	0.0279294	0.0189407	0.117156	-3.0935
RRM2	1.11518	0.962524	1.2957	0.0931193	0.193568	0.105639	0.00521599	0.1163	-3.10408
KIF22	1.56991	1.52599	1.26456	0.212751	0.195933	0.0978152	0.00227916	0.116158	-3.10585
CENPF	0.25101	0.332929	0.290239	0.0788601	0.0210965	5.49174e-05	0.0015085	0.114406	-3.12776
FDFT1	2.07907	1.18524	1.36747	0.107348	0.252609	0.129364	0.0338767	0.105644	-3.24271
C2orf49	3.13557	2.87241	2.29843	0.156051	0.294429	0.257692	0.00801145	0.085256	-3.55206
COL9A2	1.5997	1.69139	1.13102	0.116533	0.206222	5.49174e-05	0.0094996	0.0729991	-3.77598
WDHD1	1.07729	1.09641	1.00194	0.0726148	0.0580137	0.0808572	0.00049003	0.0665962	-3.90842
NCAPD3	0.0581712	0.094967	0.0464768	0.00676917	0.00476143	5.49174e-05	0.0479488	0.0580393	-4.10683
CAMLG	6.1395	6.73122	6.74496	0.461615	0.28765	0.231004	0.000325297	0.0499737	-4.32269
GLP1R	0.0573449	0.0970607	0.0743513	5.1994e-05	0.00455892	5.49174e-05	0.0214029	0.0203965	-5.61554
C1orf21	0.0303171	0.0456199	0.06035	5.1994e-05	6.93913e-05	5.49174e-05	0.0346335	0.00129361	-9.59438
DNAJC1	0.0775086	0.0440651	0.0509292	5.1994e-05	6.93913e-05	5.49174e-05	0.0301036	0.00102203	-9.93435
OTUD3	0.0855983	0.0481514	0.0728915	5.1994e-05	6.93913e-05	5.49174e-05	0.0245838	0.000853182	-10.1949
SKP2	0.0987711	0.114091	0.0558981	5.1994e-05	6.93913e-05	5.49174e-05	0.0358185	0.000655985	-10.5741
CDCA5	0.160415	0.074008	0.146416	5.1994e-05	6.93913e-05	5.49174e-05	0.0417601	0.000462933	-11.0769
MB21D2	0.151262	0.159334	0.12471	5.1994e-05	6.93913e-05	5.49174e-05	0.00515928	0.000405008	-11.2698
AAMDC	0.204294	0.169438	0.0877434	5.1994e-05	6.93913e-05	5.49174e-05	0.046931	0.000382041	-11.354
MCU	0.145847	0.177942	0.197625	5.1994e-05	6.93913e-05	5.49174e-05	0.0074583	0.000338124	-11.5302
MED20	0.199596	0.240683	0.171434	5.1994e-05	6.93913e-05	5.49174e-05	0.00958887	0.000288211	-11.7606
KIFC1	0.248801	0.198788	0.239983	5.1994e-05	6.93913e-05	5.49174e-05	0.00449429	0.000256414	-11.9292
KYAT1	0.153353	0.334564	0.299128	5.1994e-05	6.93913e-05	5.49174e-05	0.0419032	0.000224006	-12.1242
TFAP4	0.281291	0.290791	0.34961	5.1994e-05	6.93913e-05	5.49174e-05	0.00480353	0.000191281	-12.352
CUTC	0.285578	0.265727	0.430203	5.1994e-05	6.93913e-05	5.49174e-05	0.0242022	0.000179624	-12.4427
ANAPC10	0.31195	0.388498	0.469414	5.1994e-05	6.93913e-05	5.49174e-05	0.0133245	0.000150704	-12.696
SPDL1	0.513043	0.229939	0.445181	5.1994e-05	6.93913e-05	5.49174e-05	0.0434365	0.000148383	-12.7184
PCGF2	0.995209	0.98573	0.959573	5.1994e-05	6.93913e-05	5.49174e-05	0.000118184	5.99565e-05	-14.0257
SAR1B	2.31034	2.12715	2.48631	1.44494	1.79942	0.948524	0.0501248	0.605577	-0.723618
TRMT10C	4.12424	3.91227	3.85382	2.939	3.44238	2.55699	0.0506199	0.751734	-0.411706
GIT2	0.0230846	6.54187e-05	4.48943e-05	0.0419254	0.0351594	0.0279365	0.0508289	4.52776	2.1788
USH1C	0.320171	0.143623	0.336792	5.1994e-05	6.93913e-05	0.139955	0.0508354	0.174968	-2.51484
GNL3	3.58037	3.63046	3.57098	4.75586	5.25573	4.29462	0.0509495	1.32688	0.408041
TXNDC12	6.15821	9.05942	6.53763	4.18326	4.91018	3.06368	0.0510894	0.558813	-0.839562
UBLCP1	0.308644	0.258329	0.255695	0.609172	0.716917	0.444916	0.051515	2.15276	1.10619
UBE2Q1	0.100391	0.0593571	0.179142	0.501807	0.251564	0.506993	0.0516859	3.7191	1.89495
PHF20	6.4548e-05	0.0148549	0.00988493	1.33456	1.25748	0.558652	0.0517405	127.022	6.98893
CRTAP	0.349678	0.500836	0.438134	0.293818	0.253033	0.246474	0.0517984	0.615626	-0.699873
NCAPH	1.77604	2.41771	1.92638	1.51779	1.20371	1.3231	0.0518708	0.660868	-0.597567
H2AFY	160.048	183.914	197.473	209.738	231.548	214.605	0.0519637	1.21139	0.276667
TPR	5.58664	5.97268	4.98494	6.7157	6.68828	6.45151	0.0520262	1.20014	0.263206
HPDL	2.50107	2.03871	2.14644	1.59092	1.57684	1.96532	0.0523799	0.767711	-0.381364
DVL2	0.215492	0.110665	0.194836	0.0417172	0.109261	5.49174e-05	0.052436	0.289896	-1.78639
ZBTB21	0.0444268	0.0368295	0.0189667	0.0188097	6.93913e-05	5.49174e-05	0.052523	0.188918	-2.40416
SLC30A9	0.0709843	6.54187e-05	0.0448616	0.181675	0.0843052	0.152278	0.0525533	3.60844	1.85137
MRPL37	0.614377	0.358299	0.416386	0.607024	0.843418	0.828608	0.0527305	1.64071	0.714321
KIF11	0.448525	0.577491	0.265912	0.0559543	0.0984702	0.0492448	0.0531626	0.157648	-2.66522
PC	0.795098	0.951475	0.990288	1.14472	1.15406	1.16895	0.0532342	1.26704	0.341467
GNL2	3.81696	4.43737	4.07104	3.68881	3.48889	3.28248	0.0533159	0.84867	-0.236724
HEXB	6.4548e-05	6.54187e-05	0.0878545	0.1678	0.0975964	0.126463	0.0534924	4.45373	2.15501
GLCCI1	6.4548e-05	6.54187e-05	4.48943e-05	0.0186507	0.0234155	0.00936711	0.0536327	294.138	8.20035
VPS51	0.0564569	0.0504522	0.0553215	0.128817	0.118372	0.0830831	0.0536465	2.03582	1.02561
TRIM33	2.28783	2.42407	2.44727	0.946529	1.57025	1.75479	0.0537721	0.596658	-0.745024
SAFB2	5.75796	5.74685	6.69283	7.40821	8.55082	7.01053	0.0538793	1.26223	0.335972
TXLNG	3.44431	3.14486	3.40576	2.0691	2.86228	1.99959	0.053949	0.693449	-0.528139
NDUFB3	3.25843	2.74161	2.91005	0.683178	0.886101	2.1686	0.0540943	0.419511	-1.25322
MIOS	0.0418723	0.0631236	4.48943e-05	0.103155	0.0804327	0.113765	0.0541393	2.83082	1.50122
RNPC3	6.4548e-05	6.54187e-05	4.48943e-05	0.0815234	0.0513496	0.0351148	0.0543157	960.694	9.90793
SLC3A2	7.00472	5.83656	5.49976	4.43072	4.66536	4.16503	0.0544512	0.723029	-0.467874
JARID2	0.00686735	0.0131495	0.0108362	0.0660719	0.0313224	0.057599	0.0544629	5.0236	2.32872
DHX37	0.49839	0.523635	0.636382	0.853535	1.26118	0.926723	0.0545737	1.83395	0.874957
MPHOSPH10	2.63165	2.80364	2.37204	3.68184	3.50564	2.9359	0.0547604	1.29665	0.374791
MYH9	6.1479	6.64555	5.87792	6.71787	7.22034	7.03618	0.0548888	1.12334	0.167801
NHP2	14.758	15.5996	10.4515	19.0569	20.5201	17.7865	0.0550481	1.40565	0.491238
ASNS	1.27598	1.87627	1.45369	0.671035	1.08767	1.01376	0.0552128	0.601935	-0.732321
PLXNB2	0.110887	0.0869748	0.100629	0.127086	0.175491	0.14346	0.055344	1.49431	0.579476
SCARB2	3.52717	3.40131	3.7735	6.68085	4.7318	5.90998	0.0553808	1.61864	0.69478
ZNF385A	0.25662	0.221	0.237111	0.139766	0.149842	0.207236	0.0553853	0.695147	-0.524609
HSPA1L	41.9903	45.9841	36.5796	29.8827	31.778	31.3488	0.0555718	0.746741	-0.42132
PHF2	0.256722	0.192941	0.187318	0.714195	0.452083	0.455331	0.0556058	2.54578	1.34811
PALM	1.14319	0.73594	0.775351	1.30242	1.40965	1.40305	0.0557856	1.55025	0.632502
ALDH4A1	0.00696463	0.207825	0.15484	0.746998	0.332332	0.523955	0.0559654	4.33754	2.11688
FBXO7	6.4548e-05	6.54187e-05	4.48943e-05	0.144875	0.101388	0.0580286	0.0560678	1740.19	10.765
UBE2M	3.37643	2.81699	2.37484	1.80964	2.24938	1.26854	0.0561887	0.621779	-0.685527
ERCC5	0.0153748	0.0314091	0.037968	5.1994e-05	6.93913e-05	0.0155192	0.0566684	0.184546	-2.43795
CAVIN1	3.6122	3.75613	2.91276	2.24605	6.93913e-05	5.49174e-05	0.0572363	0.218477	-2.19445
DVL3	6.4548e-05	0.0843322	4.48943e-05	0.119644	0.13428	0.143425	0.0581317	4.7056	2.23438
COX7A2	5.27193	15.9174	5.60071	17.3093	24.8392	19.6124	0.058207	2.30537	1.205
RRBP1	0.889351	0.829056	0.771238	0.670393	0.710576	0.761233	0.0584299	0.860445	-0.216845
RNF214	0.19084	6.54187e-05	0.136692	0.473304	0.240212	0.321413	0.0586807	3.15915	1.65954
PAK2	7.07724	7.20933	6.20656	5.96361	5.41549	5.97568	0.0587076	0.846859	-0.239806
PPP4R1	6.4548e-05	6.54187e-05	0.00973542	0.0291968	0.0163675	0.0131653	0.0588236	5.95309	2.57364
NRCAM	0.0565255	0.0090988	0.047739	0.077668	0.170564	0.157099	0.0589046	3.57551	1.83815
ATP2A2	16.8598	15.7526	14.397	11.9021	14.4333	12.4286	0.0592685	0.824601	-0.278233
RHEB	1.89625	1.90049	2.90021	1.15949	0.608686	1.52245	0.0593156	0.491363	-1.02514
PYCR2	4.66164	3.57946	3.77127	2.82363	3.25921	2.61888	0.059607	0.724397	-0.465147
BCL2L1	6.4548e-05	6.54187e-05	4.48943e-05	0.486238	0.439582	0.181501	0.060058	6332.58	12.6286
PGAP1	0.0434834	0.0227036	0.0473325	5.1994e-05	6.93913e-05	0.0250319	0.0601212	0.221577	-2.17412
DNTTIP1	0.052676	0.0202776	0.0365043	5.1994e-05	6.93913e-05	0.00669871	0.060373	0.0623079	-4.00444
CENPH	0.670842	0.637381	0.378936	0.274579	0.295336	0.173602	0.0603925	0.440691	-1.18216
IMPDH1	0.250022	0.282345	0.174843	0.0927072	0.0626743	0.180433	0.060507	0.474844	-1.07447
FAHD1	0.371247	0.956012	0.405205	1.35435	1.24905	1.23419	0.0607284	2.2151	1.14737
ORC2	0.498932	0.593208	0.490942	0.736163	0.644063	0.60398	0.060755	1.25338	0.325827
SBNO1	4.13374	5.19314	4.2748	3.34908	3.53622	3.18947	0.0609771	0.740701	-0.433037
MTIF2	6.4548e-05	0.0305347	0.08959	0.12074	0.137937	0.14444	0.0610091	3.35403	1.74589
BUB1B	0.0248526	0.0496887	0.0237305	5.1994e-05	6.93913e-05	5.49174e-05	0.0610462	0.00179403	-9.12258
NLRP13	0.0733827	0.0892403	0.0789511	0.0584494	0.0250939	0.011261	0.061056	0.392444	-1.34944
DNAH11	0.0158511	0.0163105	0.0061846	5.1994e-05	6.93913e-05	5.49174e-05	0.0612109	0.00459766	-7.76488
NAA15	2.10055	2.31421	2.18023	1.87894	1.56653	1.24545	0.0614058	0.711285	-0.4915
UBA2	10.2922	11.3468	9.11291	8.86064	8.27882	7.13303	0.0614218	0.789299	-0.341356
CADM1	0.674823	0.566467	0.555766	0.713767	0.941724	0.795231	0.0614951	1.36374	0.447571
CENPI	0.105425	0.0458624	0.126113	5.1994e-05	6.93913e-05	5.49174e-05	0.0615724	0.000635552	-10.6197
VMP1	0.645182	0.282778	0.777345	5.1994e-05	6.93913e-05	0.112172	0.0617502	0.0658494	-3.92469
ECI2	6.4548e-05	6.54187e-05	0.0974794	0.186348	0.085298	0.188599	0.0622153	4.71517	2.23731
CPSF1	1.0381	1.14835	0.807922	1.30225	1.57031	1.23015	0.0624513	1.37014	0.454325
ACTR1B	0.762451	1.15067	0.470948	1.66212	1.1192	1.66183	0.0626119	1.86368	0.898157
GPATCH4	1.21441	1.07333	1.03893	0.771727	0.975661	0.939329	0.0626738	0.807631	-0.308232
CDCA8	1.29927	2.07862	1.08538	0.695189	0.161182	0.67342	0.0626847	0.342751	-1.54477
NDC1	0.821184	0.802507	0.917594	0.64809	0.47429	0.263304	0.0627809	0.545269	-0.874959
HUWE1	0.330906	0.267634	0.37446	0.384241	0.450495	0.513268	0.0633889	1.38541	0.470314
HSPD1	335.582	345.515	291.672	253.068	297.348	247.771	0.0634462	0.820531	-0.285371
PTPN13	0.135481	0.250278	0.169657	0.130157	0.0353183	0.0176178	0.0637121	0.32965	-1.60099
SETMAR	0.27322	0.28137	0.224755	0.331236	0.41852	0.323553	0.0637419	1.37719	0.461732
POGZ	4.11355	4.80385	3.81266	5.0166	6.25762	5.22913	0.0637514	1.29641	0.37452
ARL8A	3.21296	3.21239	2.83996	4.10449	4.14233	3.39184	0.0638376	1.25615	0.329014
GLRX5	6.10204	6.93676	6.31339	7.33001	8.53677	7.343	0.063855	1.19934	0.262237
BCL11B	0.192303	0.297768	0.258837	0.107679	0.20067	0.10423	0.0639187	0.550907	-0.86012
SNAPIN	1.48526	1.40395	1.18868	0.222951	0.744666	0.95105	0.0639389	0.470503	-1.08772
CCT5	30.0474	32.6471	31.1345	29.5304	27.1864	25.271	0.0642641	0.873801	-0.194624
MRPL21	1.1604	0.771666	1.03322	0.33607	0.557414	0.773179	0.0644837	0.562058	-0.83121
INCENP	0.245656	0.633223	0.649629	0.206853	6.93913e-05	0.037151	0.064501	0.159681	-2.64674
BRD3	3.59941	4.2642	4.15345	4.72592	5.02758	4.37906	0.0648651	1.17604	0.233939
TRA2B	46.1984	50.0631	40.6172	60.9931	60.5852	50.1255	0.0649236	1.25442	0.327024
SPC24	1.67023	1.19506	2.13634	0.654361	0.668521	0.643221	0.0650471	0.393092	-1.34706
SPIN1	0.551502	0.748643	0.496089	1.67039	0.948828	1.26909	0.0651353	2.1647	1.11417
TMEM201	0.316985	0.640974	0.174495	1.04196	0.74805	0.693358	0.0656139	2.19291	1.13285
DNAJA1	22.5987	24.411	20.5652	19.4614	20.0152	17.4427	0.0659561	0.842314	-0.247571
CLPTM1L	0.286258	0.283844	0.238555	0.217699	0.161189	0.0997141	0.0660683	0.591847	-0.756704
COMMD3-BMI1	0.416459	0.79979	0.613872	1.09554	1.31431	0.817326	0.0662214	1.76336	0.818331
TAF10	0.987144	0.803249	0.860576	0.43859	0.734416	0.647394	0.0668531	0.686692	-0.542264
PUS7	0.335675	0.580393	0.591267	0.799902	0.64611	0.893397	0.0669949	1.55202	0.634144
ARF4	14.1821	9.46959	8.09287	14.1115	21.3529	23.8112	0.0670515	1.86727	0.900928
NUP107	4.41739	5.72771	4.83422	3.47114	4.26614	3.59267	0.067374	0.756373	-0.40283
KDM4A	6.4548e-05	0.00636278	4.48943e-05	0.0353602	0.101748	0.0867353	0.0675538	34.5853	5.11209
TLN2	0.037524	0.0338611	0.0251194	0.0445137	0.0753677	0.0708838	0.0676476	1.97675	0.983131
MAZ	0.0913673	0.0937854	0.261569	0.629078	0.396373	0.312431	0.0677422	2.99489	1.5825
RAB3C	1.91392	2.91875	2.20072	1.63347	1.33421	1.19049	0.0678213	0.591203	-0.758274
ZC3H4	0.399763	0.341213	0.567046	0.773588	0.688219	0.548696	0.0678633	1.53706	0.620169
GRPEL2	0.541452	0.32182	0.300738	0.183013	0.193016	0.0625761	0.0679061	0.376805	-1.40811
EXOSC2	4.73861	4.87736	4.40389	4.96975	5.72777	5.38425	0.0679734	1.14707	0.197955
SSBP3	0.685635	1.74915	1.86348	2.90931	2.06749	2.89453	0.0684137	1.83128	0.872855
TOMM34	14.1076	15.5316	13.7247	12.3685	13.044	12.5681	0.0685325	0.875857	-0.191233
GSTA4	0.345243	0.346425	0.23627	0.722208	0.558154	0.437183	0.0685574	1.85093	0.888247
P4HA1	1.8192	1.51878	1.6569	1.10947	1.44176	1.41297	0.0690104	0.793654	-0.333418
DBNL	3.24445	3.2789	3.01044	3.69556	4.7632	4.19098	0.0690185	1.32683	0.407985
FKBP9	1.18686	0.772197	0.883314	0.57453	0.466239	0.543422	0.0690528	0.557347	-0.843351
FAM160B1	0.134745	0.119975	0.136432	0.0751926	0.114047	0.0729657	0.0690743	0.670339	-0.577037
SMN1	0.919091	1.33902	1.01934	0.567239	0.572737	0.894582	0.0691896	0.620773	-0.687863
SMN2	0.946866	1.37949	1.05015	0.584381	0.590045	0.921616	0.0691896	0.620773	-0.687863
MRPS16	6.4548e-05	0.11641	0.12035	0.239718	0.174859	0.193738	0.0693357	2.56863	1.361
CDK5RAP3	2.34017	2.39451	2.7031	2.94132	2.67706	2.88237	0.0694971	1.14291	0.192718
FRS2	0.167904	0.0367685	0.176336	0.338675	0.205022	0.280066	0.0696003	2.16206	1.1124
COPG2	0.465414	0.596245	0.473165	0.612124	0.859269	0.72748	0.0696699	1.43265	0.518691
VPS11	0.168758	0.240955	0.410515	5.1994e-05	0.0320021	0.0404832	0.0696802	0.0884356	-3.49923
MARK2	0.233766	0.106221	0.0557414	0.28457	0.319976	0.327902	0.0697634	2.35629	1.23651
CASP3	0.120587	0.51418	4.48943e-05	0.769339	0.777572	0.64562	0.0698494	3.45383	1.7882
ARMC2	0.795844	0.670178	0.658792	5.1994e-05	6.93913e-05	0.488468	0.0699081	0.229945	-2.12064
ADNP2	0.0185858	6.54187e-05	0.00649257	0.0237806	0.0309495	0.0208337	0.070189	3.00527	1.58749
TBX2	0.0470286	0.0419344	0.0633508	0.109289	0.111554	0.186274	0.0703421	2.67288	1.4184
RFWD3	0.00627943	0.00726024	0.014091	5.1994e-05	6.93913e-05	0.00473622	0.0704435	0.175805	-2.50795
PFDN2	27.0426	33.3861	25.4417	21.4065	22.7615	18.9176	0.0704831	0.73466	-0.444851
PSMC3	7.91618	8.65385	8.25806	7.71441	7.41992	6.59838	0.0704887	0.875328	-0.192105
L3MBTL2	0.253598	0.306637	0.16818	0.0978523	0.154188	0.0981536	0.0707255	0.480761	-1.05661
NELFA	0.386992	0.378234	0.415068	0.312185	0.356624	0.36293	0.0710404	0.874136	-0.19407
VASP	0.37739	0.649952	0.506332	0.815754	0.793707	0.652311	0.0710425	1.47474	0.560463
FNDC3A	0.493981	0.32673	0.431541	0.249271	0.312373	0.235911	0.0711289	0.636896	-0.65087
CENPV	13.9873	21.1671	12.2897	21.6319	27.2218	23.678	0.0711309	1.52878	0.612386
CDK12	0.0371515	0.024216	0.0148711	0.129896	0.0606309	0.143884	0.0711704	4.38638	2.13303
EIF2S1	11.5853	12.0138	10.8226	7.27404	9.84474	9.59331	0.0714528	0.776025	-0.365826
SEC24D	0.102281	0.0845294	0.116124	0.151542	0.119968	0.172894	0.0714717	1.467	0.552868
RAD18	0.21536	0.550299	0.477243	0.0429022	0.100131	0.0545959	0.0716632	0.159007	-2.65284
CCDC93	0.0475888	6.54187e-05	0.0711339	0.0771856	0.105284	0.133642	0.0718147	2.66114	1.41204
PLCH1	0.40181	0.530082	0.388918	0.543077	0.604691	0.596093	0.0719368	1.3203	0.400862
CCDC149	0.857342	0.749848	1.10348	1.08153	1.60064	1.45576	0.0719632	1.52654	0.610262
BCL7A	12.4705	11.8488	12.4571	16.7205	14.53	13.9533	0.0720219	1.22915	0.297664
MCTS1	0.785369	1.10098	1.31548	1.80786	1.30607	1.98359	0.0727552	1.59206	0.670898
ACTR3	4.25985	4.25111	3.76662	4.728	4.37904	4.66078	0.0731638	1.12138	0.165274
CCDC22	0.0752664	0.0297896	0.131069	0.195314	0.146053	0.163766	0.0732283	2.13926	1.09711
PLD3	1.07749	1.02019	1.17562	2.01086	1.61836	1.40189	0.0733446	1.53701	0.620128
PM20D2	6.4548e-05	0.0372726	0.441818	0.635016	0.558201	0.681228	0.0733843	3.91198	1.9679
POLD1	1.09246	1.09019	1.10342	0.434823	0.775862	0.81515	0.0734661	0.616493	-0.697844
GPS1	2.53775	2.98762	2.92003	3.10881	3.42893	3.18868	0.0738526	1.15168	0.203743
HMCES	0.168309	0.0848329	0.159018	0.0822845	6.93913e-05	0.0666915	0.0743385	0.361621	-1.46745
ETF1	6.38589	6.71473	6.14392	5.54161	5.04554	6.04514	0.0743645	0.86426	-0.210463
ATPAF2	0.317527	0.156598	0.304256	0.363115	0.408579	0.473646	0.0744501	1.59991	0.67799
SERINC1	0.217095	0.155133	0.138231	0.212015	0.303868	0.252839	0.0745805	1.50594	0.590669
VCP	27.6931	30.3232	26.208	34.1157	39.997	31.9559	0.0747087	1.25936	0.332688
KLF13	0.140822	6.54187e-05	4.48943e-05	0.234128	0.121872	0.216297	0.0749386	4.0608	2.02176
FDXR	0.330542	0.2778	0.202234	0.0742628	0.179664	0.184976	0.0751987	0.54147	-0.885047
FNTA	0.360831	0.420781	0.269716	0.54854	0.41037	0.554932	0.0752926	1.43993	0.526002
TBCC	0.56422	0.996369	0.575543	1.25053	0.990867	1.17103	0.0761696	1.59748	0.675794
EVL	0.90049	1.10017	0.678591	0.136898	0.54242	0.613878	0.0763657	0.482671	-1.05089
RBPJ	0.430207	0.352584	0.362534	0.676443	0.457654	0.633372	0.0763703	1.5432	0.625927
SUGT1	11.5841	10.8601	10.2076	13.2533	12.2768	11.6028	0.0766053	1.13724	0.185532
GFPT1	3.35286	3.3752	3.15437	3.1041	2.71418	3.01259	0.0767294	0.893594	-0.162308
NFIB	0.97729	0.750057	0.74662	0.575495	0.667217	0.344092	0.0769242	0.641401	-0.640702
CHEK2	0.168496	0.256241	0.219778	0.141127	6.93913e-05	0.115999	0.0770449	0.399053	-1.32535
CENPU	0.155984	0.288132	0.106787	5.1994e-05	6.93913e-05	5.49174e-05	0.0770705	0.000320025	-11.6095
PSPC1	12.1177	12.1308	8.26814	13.4194	15.9172	14.6438	0.0770786	1.35255	0.43568
EXOSC10	3.1149	2.92369	2.79344	3.66599	3.11944	3.47076	0.0772441	1.16125	0.215676
RSF1	1.94969	2.15587	2.03036	2.864	2.77399	2.25995	0.0776001	1.28717	0.364198
GTF3C4	2.08607	2.08356	1.94365	2.52233	2.26596	2.20199	0.0777158	1.14346	0.193404
GNAS	5.38336	4.73662	4.8286	5.75101	7.87128	7.11781	0.077776	1.38743	0.472414
NDUFB8	0.151524	6.54187e-05	0.185784	0.246489	0.65247	0.636085	0.0782004	4.54998	2.18586
LAMB3	0.178504	0.0702829	0.0883495	5.1994e-05	6.93913e-05	5.49174e-05	0.0784911	0.000522942	-10.9011
BUB3	7.71297	7.94226	7.83919	6.32375	7.27223	5.88779	0.078499	0.829294	-0.270045
HEXA	0.0685518	0.0499876	0.0211275	0.202463	0.154046	0.0866932	0.0786996	3.17328	1.66598
ANAPC1	0.0698432	0.0908123	0.124631	0.162329	0.144429	0.121899	0.0789539	1.50255	0.58741
EBAG9	6.4548e-05	6.54187e-05	4.48943e-05	0.0415956	0.140027	0.121894	0.0790115	1735.76	10.7614
GEMIN4	1.77804	1.93027	1.89667	1.65026	1.77536	1.51421	0.0791482	0.88133	-0.182247
REXO4	1.08321	1.31666	0.917369	0.409084	0.929442	0.607746	0.0791867	0.586714	-0.769271
ZWINT	0.588874	0.220562	0.3346	5.1994e-05	0.0214925	0.0990655	0.079285	0.105425	-3.24571
ARID2	0.210296	0.463331	0.19648	0.564653	0.607348	0.468566	0.0794516	1.88548	0.914928
SNRPA	22.213	25.2621	24.0748	27.3121	31.497	26.4504	0.0795369	1.19161	0.252913
MRPL58	0.596096	0.45375	0.704677	0.339204	0.346664	0.345828	0.0799948	0.58802	-0.766062
CTNNAL1	0.0220539	0.0257637	0.0248954	5.1994e-05	0.0173038	5.49174e-05	0.0800051	0.239444	-2.06224
GINS4	0.468781	0.787523	0.300667	0.167681	6.93913e-05	0.0820771	0.0801155	0.160457	-2.63974
RCCD1	0.555535	0.513537	0.454066	0.417046	0.186893	0.324157	0.0801864	0.609332	-0.7147
ARL6IP5	4.42822	4.52482	4.03014	5.32035	7.19192	5.76252	0.0802484	1.40757	0.49321
CEP41	3.49392	2.94818	3.67006	2.95711	1.54871	1.86248	0.0808068	0.629766	-0.667111
DNAJC9	9.0621	9.28869	8.58498	7.61967	8.59423	7.28465	0.0808706	0.872392	-0.196952
LDHB	188.554	215.696	188.265	175.497	177.366	160.351	0.0812085	0.866163	-0.20729
NAA50	7.78378	8.04299	8.82503	6.44596	7.77125	6.24227	0.0814218	0.829939	-0.268923
PGP	0.0586948	0.167143	0.195618	5.1994e-05	6.93913e-05	0.0463756	0.0815636	0.110325	-3.18017
DCAF7	2.2894	2.57805	2.07043	2.08261	1.67087	1.85378	0.0818103	0.808209	-0.307199
SMIM13	1.00879	0.613423	1.15869	1.91853	1.66209	1.16324	0.0818825	1.70587	0.770506
NUBP2	0.684049	1.37485	0.746905	5.1994e-05	0.480502	0.397152	0.0820026	0.312818	-1.6766
PALLD	0.170265	0.440592	0.222884	5.1994e-05	0.0499929	5.49174e-05	0.0820212	0.0600904	-4.05672
YIF1B	0.576525	0.292996	0.689339	0.211422	0.0222387	0.293592	0.0821265	0.33823	-1.56392
ARMC6	0.761568	0.571222	0.799757	0.593713	0.423819	0.495741	0.0823825	0.709608	-0.494906
ZC3HC1	0.0739648	0.108242	0.0282545	0.275776	0.571902	0.278953	0.0825683	5.35315	2.42039
EXOC5	0.0733951	0.0388779	0.120153	0.137319	0.160196	0.151009	0.0827736	1.92975	0.948417
RAP2B	6.4548e-05	6.54187e-05	4.48943e-05	0.171421	0.048454	0.139261	0.0830591	2053.84	11.0041
DAD1	11.2111	11.8057	9.88679	7.77146	7.64542	10.2136	0.0831356	0.778958	-0.360383
MCM3AP	0.0225433	0.0241447	0.0392967	0.051456	0.0427724	0.0751317	0.0833591	1.96965	0.977942
RPP40	0.0719557	0.0585409	0.0929586	0.129107	0.188456	0.263104	0.0833746	2.59859	1.37773
SHF	0.0168475	0.0688527	0.0944122	0.114283	0.148246	0.115185	0.0835607	2.0971	1.0684
CISD1	26.2077	28.6811	29.7684	26.1679	20.3771	23.6592	0.083771	0.829277	-0.270075
SPAG5	0.124478	0.230088	0.09829	0.000799659	0.0577038	0.0419538	0.0839544	0.22183	-2.17247
ACTN1	4.63152	4.76907	4.46028	4.83156	5.28236	4.92827	0.0842322	1.08523	0.117996
DPCD	0.315142	6.54187e-05	0.0584285	0.47968	1.46693	0.969437	0.0843677	7.80451	2.96431
RRP8	1.00829	0.710962	0.590392	1.43159	1.36917	0.923304	0.0845272	1.6124	0.689207
ARHGEF18	0.143098	0.216522	0.155579	0.100934	6.93913e-05	0.110797	0.0850514	0.411104	-1.28242
PEG10	0.562035	0.373036	0.635964	0.0554827	0.316378	0.355064	0.0852185	0.462704	-1.11184
IGF2BP1	33.6562	34.0987	31.3819	37.2459	36.7263	34.0653	0.0854833	1.08978	0.124039
CZIB	1.69415	3.81554	3.29234	5.42327	4.46412	4.35848	0.0855676	1.61847	0.694634
ARHGAP17	0.21649	0.242824	0.192821	0.271306	0.427794	0.356147	0.0855714	1.61814	0.694338
CSDE1	3.82085	3.81156	3.01728	3.21922	2.24129	2.4704	0.0855806	0.744708	-0.425254
MORF4L2	1.78927	1.52911	1.39756	1.23774	1.34569	0.881402	0.0856118	0.734707	-0.44476
MCM2	7.01435	7.91261	6.06098	5.22978	5.70452	5.24817	0.0856865	0.771037	-0.375128
RPTOR	0.0453478	0.0676462	0.0270255	0.0838494	0.0691372	0.120397	0.0862541	1.95247	0.965298
C12orf10	1.88029	2.28063	2.33152	0.903511	1.46472	1.83117	0.0862944	0.646815	-0.628576
FOXRED1	0.602198	0.510665	0.390086	0.242429	6.93913e-05	0.360848	0.086687	0.401441	-1.31674
TDP1	0.137811	0.0461681	0.105101	0.259247	0.182147	0.144543	0.0867736	2.0269	1.01928
GMDS	0.27166	0.0355367	0.0336484	0.229696	0.46784	0.626406	0.0874917	3.88429	1.95765
ERCC6L	0.103783	0.0383754	0.134952	5.1994e-05	6.93913e-05	0.0142846	0.0875523	0.0519863	-4.26572
MCM7	8.75272	10.9965	8.69867	7.9401	7.31265	6.74676	0.0875766	0.773326	-0.370852
SLC2A1	6.4548e-05	6.54187e-05	0.486117	0.527038	0.774147	0.559784	0.0876203	3.82721	1.93629
FARSA	5.17875	4.83049	5.19977	3.99502	4.83711	4.03514	0.0877382	0.84603	-0.241219
NCAPG	0.901058	1.0667	0.656618	0.660728	0.430921	0.531619	0.0882718	0.618535	-0.693072
INTS5	0.0263157	0.0500537	0.028902	0.0599872	0.0600466	0.048493	0.0885556	1.60088	0.678865
ATG3	3.52309	3.94434	2.28954	1.53873	1.6871	2.35356	0.0886452	0.571836	-0.806326
DCAF1	0.0108407	0.00814284	0.0113229	0.027407	0.0245857	0.0142105	0.0887853	2.18446	1.12728
RBBP5	0.44739	0.799281	0.781351	0.410049	0.271338	0.357401	0.0891039	0.512217	-0.965173
LGALS1	6.7382	6.96839	7.39752	9.58038	7.70014	9.9189	0.0891992	1.28882	0.366052
INO80	0.010989	0.131185	0.0156728	0.128332	0.16425	0.195036	0.0894975	3.08918	1.62722
FEN1	7.60519	5.77171	6.80035	4.89268	4.79604	5.9803	0.0895277	0.776568	-0.364815
THOC1	0.899193	0.675636	0.930168	1.27792	0.928564	1.25403	0.0897633	1.38145	0.466179
IMP3	6.30587	7.93952	6.2083	7.63088	9.63242	8.56848	0.0902419	1.26294	0.336786
TSPAN3	0.336495	6.54187e-05	4.48943e-05	0.456724	0.456436	0.465201	0.0902857	4.09489	2.03382
MCM4	8.39101	9.43422	6.6091	6.57378	6.0241	4.97775	0.0904104	0.719301	-0.475333
PHF10	0.23337	0.402205	0.338593	0.8947	0.605259	0.49093	0.0904461	2.04368	1.03117
SS18	3.34113	2.60441	2.59271	3.56497	4.05996	3.22361	0.0905376	1.27058	0.345487
RMC1	0.0192689	6.54187e-05	4.48943e-05	0.0671896	0.0225932	0.0815957	0.0905556	8.84343	3.14461
FTL	0.0847998	6.54187e-05	4.48943e-05	0.154035	0.472537	0.563797	0.0906442	14.0192	3.80933
BLM	0.364249	0.203184	0.400851	0.149948	0.171943	0.114275	0.0906929	0.450453	-1.15055
IDH3A	3.04107	2.17948	2.00364	0.808344	1.26874	1.99888	0.0907388	0.56421	-0.825695
OR5K4	0.316698	0.242735	0.255454	0.210537	6.93913e-05	5.49174e-05	0.0911907	0.258516	-1.95167
KLC1	4.05829	3.68949	3.89384	5.04002	4.33829	4.2913	0.0912083	1.1742	0.231681
KDELR1	0.00922479	6.54187e-05	4.48943e-05	0.0345645	0.106772	0.059806	0.091349	21.5469	4.42941
KDELR2	0.00838617	6.54187e-05	4.48943e-05	0.0314223	0.0970654	0.0543691	0.0913617	21.5215	4.4277
ALDOA	125.598	122.777	111.991	100.516	110.088	82.3003	0.091778	0.812796	-0.299035
BECN1	0.202736	6.54187e-05	4.48943e-05	0.214383	0.260403	0.300741	0.091895	3.82323	1.93479
SCAF4	1.25298	1.46579	1.15633	1.43039	1.93276	1.71709	0.0919211	1.31099	0.390661
SMC4	4.33328	4.81453	2.81363	1.9219	2.25562	2.65462	0.0921138	0.57118	-0.807982
SMYD3	0.585734	0.643167	0.774024	1.09179	1.89955	1.22212	0.0922502	2.10365	1.0729
INTS10	6.4548e-05	0.0286402	0.075981	0.119081	0.0608921	0.121664	0.0925931	2.88136	1.52675
CCT2	102.532	104.89	89.3921	86.1832	91.3005	77.6538	0.0928254	0.859586	-0.218286
TMEM209	0.1382	0.0910573	0.122415	0.177722	0.35754	0.266991	0.0928855	2.28126	1.18983
MTOR	0.119585	0.10966	0.0938615	0.307439	0.177342	0.197398	0.0930804	2.11131	1.07814
PEX14	2.77452	2.64746	2.0916	2.23634	1.79383	1.68896	0.0931111	0.761172	-0.393705
DCAF16	6.4548e-05	6.54187e-05	4.48943e-05	0.297421	0.11459	0.126779	0.0931951	3081.25	11.5893
UBE2L3	11.7133	13.1925	12.0913	21.3503	17.5247	14.7582	0.0941928	1.44966	0.535716
GOLGA2	0.551602	0.63731	0.734027	0.880896	0.879677	1.28453	0.0942234	1.58357	0.663181
GINS2	0.403486	0.347279	0.308483	0.29097	0.267515	0.154396	0.0943543	0.673006	-0.571308
COQ5	6.4548e-05	6.54187e-05	4.48943e-05	0.221677	0.0918747	0.0864652	0.0946149	2287.63	11.1596
RSRC2	1.71947	2.32639	2.56787	1.76633	1.24252	1.54636	0.0946924	0.688751	-0.537946
ZNF655	6.4548e-05	6.54187e-05	1.2213	1.27817	3.24113	1.65249	0.0948216	5.05292	2.33712
TMEM160	0.224702	0.146928	4.48943e-05	0.464078	0.264672	0.258784	0.0950881	2.65699	1.40979
ABCF2	1.18604	0.935999	1.24337	0.588919	0.949748	0.876093	0.0957409	0.717524	-0.4789
CTNND1	1.55448	0.878454	1.48722	1.96508	1.92576	1.95592	0.0957435	1.49146	0.576728
POGLUT1	0.626241	0.928955	0.612739	1.03533	1.16024	0.85865	0.0962318	1.40881	0.494482
DHPS	1.28018	0.684693	0.472579	5.1994e-05	0.191321	0.189214	0.0966577	0.156142	-2.67907
ATXN2	0.23746	0.207644	0.209171	0.260287	0.369868	0.295784	0.0966717	1.41521	0.501017
ELOC	16.2927	18.2333	12.152	21.6324	20.0503	20.1279	0.0968781	1.32419	0.405113
FARP1	0.537014	0.625529	0.251888	0.769745	0.854324	0.729598	0.0972044	1.66404	0.734688
OCIAD1	2.65802	2.36703	2.44262	3.5559	3.39911	2.70021	0.0972701	1.29294	0.370651
RNF126	0.449386	0.879757	0.790189	1.17518	0.989381	1.01964	0.0972727	1.50246	0.587322
REL	0.129551	0.0866423	0.160199	0.10088	0.0514582	0.0386463	0.0972995	0.507407	-0.978784
PLEKHA5	0.02956	0.0230428	0.0634512	5.1994e-05	0.00904993	5.49174e-05	0.0973039	0.0789016	-3.6638
COX7A2L	1.72037	1.30366	1.79079	5.1994e-05	6.93913e-05	1.28413	0.0976779	0.266729	-1.90656
IST1	2.56593	2.8732	2.88172	3.64192	2.93948	3.39202	0.0977993	1.19861	0.261357
RPL11	66.5093	68.3496	60.8618	59.2742	61.8597	54.668	0.0978279	0.898229	-0.154845
ECHDC1	3.18985	3.08289	2.39935	2.52219	1.77959	1.12445	0.0980357	0.625711	-0.676432
EEFSEC	0.0578143	0.0428625	0.0463896	0.0392787	6.93913e-05	5.49174e-05	0.0984453	0.267927	-1.90009
MED29	0.133381	6.54187e-05	4.48943e-05	0.300729	0.201626	0.103435	0.09885	4.53804	2.18207
RHOT2	0.686312	0.954111	0.648168	1.0097	1.00473	1.44156	0.0988694	1.51009	0.594637
NAGK	0.439953	0.411586	0.407891	0.590886	0.693657	0.487431	0.0990488	1.40697	0.492587
WDR75	2.4241	3.54378	2.3494	3.14862	4.5729	4.64318	0.0992638	1.48663	0.572044
TP53I11	21.79	23.7055	20.5554	19.9653	20.0119	16.5692	0.0993771	0.856103	-0.224144
RPL28	28.9742	33.3314	26.1869	21.8851	26.8807	22.7313	0.0996065	0.807944	-0.307673
ZNF184	0.00798579	0.019854	0.00757069	5.1994e-05	6.93913e-05	5.49174e-05	0.100206	0.00497883	-7.64998
IFIT5	0.0763865	0.0971342	0.0737873	5.1994e-05	0.0639507	0.034479	0.100225	0.398215	-1.32838
TRA2A	9.7391	12.7912	7.52915	14.6516	14.7374	13.1072	0.100311	1.41374	0.499516
INTS4	0.159772	0.0810326	0.153437	0.185961	0.336876	0.228064	0.100343	1.90468	0.929545
PDIA5	0.0445095	0.0907103	0.0712339	0.0881198	0.179025	0.156431	0.100498	2.05167	1.0368
BABAM2	6.4548e-05	6.54187e-05	0.117628	0.180985	0.30109	0.568006	0.100555	8.9173	3.15661
NUMA1	25.6019	28.3297	23.5331	30.2053	35.099	28.3487	0.100555	1.20898	0.273786
COLGALT1	2.38549	1.89295	2.23028	1.74811	1.69178	1.91045	0.100837	0.822027	-0.282742
RPS17	78.0175	91.3366	83.5646	73.3378	75.5004	56.6706	0.100957	0.812549	-0.299474
DIMT1	3.41705	4.55697	4.49075	3.75985	2.84361	2.65078	0.101128	0.742431	-0.42967
NME3	1.36088	1.64987	1.46136	1.58755	1.99235	2.06287	0.101171	1.26177	0.335449
UTP11	8.48531	5.58786	7.82387	9.99168	9.90625	9.31749	0.101192	1.33422	0.415995
SMAD2	0.524766	0.524159	0.766334	0.50909	0.33188	0.313985	0.101193	0.636249	-0.652338
DDX23	3.25443	3.66048	2.50192	4.08032	4.27924	3.75778	0.101204	1.28678	0.36376
ACSF3	0.498301	0.311618	0.304815	0.164869	0.280442	0.167909	0.101345	0.550104	-0.862223
PSMA6	16.9796	17.4942	15.9893	16.3894	14.9841	14.6665	0.101439	0.912349	-0.132343
AHSA1	19.0007	17.9818	17.0638	17.2833	14.1639	13.6622	0.101933	0.834647	-0.260763
RTCB	9.75008	8.60892	8.00713	10.4654	10.1858	9.83795	0.102018	1.15638	0.20961
CAPN1	0.456023	0.400016	0.746241	0.920729	0.722604	1.30052	0.102079	1.83729	0.87758
PALM2	0.140777	0.101034	0.278915	5.1994e-05	6.93913e-05	0.0958371	0.102111	0.184278	-2.44004
GSTK1	0.295146	6.54187e-05	4.48943e-05	0.290027	0.360084	0.427826	0.102664	3.65085	1.86823
NACA2	59.4776	62.3008	20.172	16.534	1.14401	15.1636	0.102758	0.231359	-2.11179
GTF3C1	0.690672	0.740156	1.07582	1.2357	1.13317	1.8233	0.102951	1.67242	0.741936
AVL9	6.4548e-05	6.54187e-05	4.48943e-05	0.0118134	0.054226	0.045203	0.102984	636.176	9.31328
SPRYD4	1.62469	1.35625	1.39695	1.59016	1.79014	1.66328	0.10308	1.15206	0.204215
STRAP	14.0244	14.0839	13.2927	13.274	11.5281	12.6089	0.103137	0.903629	-0.146198
BOD1L1	0.147207	0.231328	0.165156	0.10293	0.100283	0.139975	0.103233	0.631219	-0.663787
H1F0	69.0639	78.9959	61.379	78.658	93.9871	80.9198	0.103372	1.21069	0.275826
TMOD2	0.58171	0.452686	0.346079	0.744116	0.54435	0.659943	0.103433	1.4114	0.49713
RNASEH1	0.0847645	0.0918043	0.0199179	5.1994e-05	6.93913e-05	5.49174e-05	0.103597	0.000897275	-10.1222
SMC1A	10.1003	8.486	7.65109	6.459	7.7588	6.37673	0.103616	0.784931	-0.349362
KNSTRN	0.38659	0.77832	1.08654	0.103345	0.155051	0.401461	0.103641	0.293081	-1.77063
ATP5MPL	1.46421	0.478121	4.48943e-05	1.31158	3.54068	4.50487	0.10406	4.81737	2.26825
NDUFA11	0.761809	0.94562	0.734718	0.922756	1.44251	1.42148	0.104289	1.55058	0.632809
RPL38	53.7023	53.6451	50.3275	44.6372	49.3708	38.4569	0.104314	0.840115	-0.251341
U2AF2	20.6579	23.9816	23.2333	18.9338	21.1839	19.8525	0.104408	0.883568	-0.178587
CTSD	2.05943	1.97936	2.49923	2.35711	3.23135	2.98392	0.104471	1.31116	0.390843
MRPL30	0.544421	0.296249	0.0773502	0.716599	0.587654	0.702218	0.104589	2.18565	1.12806
FAS	1.11263	0.903224	1.00232	0.757937	0.698516	0.948078	0.104709	0.796682	-0.327924
CAPZA2	5.61775	7.81907	7.97582	8.2789	9.00764	10.2089	0.104782	1.28408	0.360731
MAU2	6.4548e-05	0.0459158	0.13536	0.181173	0.148669	0.175597	0.104971	2.78724	1.47884
RPL12	37.0132	38.6229	40.3235	41.98	49.2154	42.7626	0.104988	1.15521	0.20816
SRRM1	2.00254	2.09036	2.09393	1.62645	1.96245	1.81597	0.105009	0.87361	-0.194938
ZNF592	0.181645	0.155591	0.172106	0.252682	0.393362	0.253014	0.105522	1.76513	0.819776
GAP43	11.7936	13.7473	13.0512	9.82981	12.3067	9.38973	0.105808	0.816908	-0.291754
ZNHIT6	2.45601	1.17463	0.94526	0.0628897	6.93913e-05	0.869484	0.105915	0.203772	-2.29497
CADPS	6.4548e-05	6.54187e-05	0.02366	0.03372	0.0193464	0.0565297	0.105926	4.60682	2.20377
ARID1B	0.13132	0.144401	0.178102	0.203259	0.182922	0.175564	0.106096	1.23781	0.307785
SHC4	1.37851	1.44105	1.3145	0.888304	1.24084	1.16013	0.106237	0.795655	-0.329785
KANSL1	6.4548e-05	6.54187e-05	0.0177567	0.0149644	0.0255021	0.0229545	0.106297	3.54572	1.82608
PRKCI	0.423271	0.537664	0.702916	0.413717	0.321267	0.297477	0.106303	0.620525	-0.688439
ATAD2B	0.174461	0.179308	0.272099	0.248204	0.362521	0.434513	0.106349	1.67006	0.7399
GABARAPL2	4.03989	5.24482	2.95675	2.32832	2.47497	2.02234	0.106608	0.557583	-0.842742
EIF3E	6.65525	6.47868	5.88264	5.92352	5.47182	5.81686	0.106655	0.905116	-0.143825
CUTA	4.80577	5.19758	3.19103	1.35588	3.25161	3.16491	0.106678	0.589069	-0.76349
EIF2S2	11.6187	12.4564	9.74691	7.89469	10.4537	8.58001	0.106779	0.79618	-0.328833
HMGB1	261.127	221.793	232.087	173.351	225.518	157.159	0.106843	0.777654	-0.3628
MTX3	0.129825	0.0786078	0.0460842	0.0581329	6.93913e-05	5.49174e-05	0.10699	0.228893	-2.12726
QPRT	1.90562	2.36229	3.38245	3.70209	3.13818	4.28395	0.107059	1.45408	0.540106
PAIP1	0.433991	1.165	0.812789	0.246862	0.151533	0.285829	0.107449	0.283701	-1.81756
ARHGDIA	50.9094	55.4744	44.4794	59.9277	58.7931	58.5577	0.107506	1.17509	0.232777
CNOT11	0.197357	0.277954	0.399653	0.230505	0.0982667	0.0284484	0.107537	0.408269	-1.29241
PIN4	0.445002	0.388468	0.365699	0.324157	6.93913e-05	5.49174e-05	0.1081	0.270422	-1.88672
PPIL1	7.51981	6.41512	6.36632	7.9872	8.20471	7.17204	0.108113	1.15086	0.202715
MICU2	0.0653754	6.54187e-05	4.48943e-05	0.0734851	0.0754614	0.0907124	0.108922	3.65971	1.87173
MCM5	8.39495	7.71049	7.07033	6.65811	6.59445	6.7994	0.109155	0.865212	-0.208874
OXR1	0.0403227	6.54187e-05	0.0306966	0.0360537	0.064182	0.0708566	0.109201	2.40688	1.26716
ASS1	36.3345	41.7445	36.5065	33.7182	35.6262	31.5563	0.10928	0.880571	-0.183489
VAMP2	10.9458	12.8132	8.88825	13.6188	12.9716	14.7327	0.109346	1.26574	0.339987
EFL1	0.288935	0.123241	0.304385	0.460782	0.36683	0.334909	0.109355	1.62236	0.698097
TMED4	5.2508	7.24406	2.94477	1.90748	2.90526	1.0939	0.109686	0.382564	-1.38623
P2RX3	6.4548e-05	6.54187e-05	4.48943e-05	0.110841	0.0292384	0.0577389	0.110345	1131.29	10.1437
BRMS1L	0.201077	0.108731	0.25238	0.299447	0.242368	0.346843	0.110371	1.58072	0.660578
TIMM13	12.1904	11.3228	10.233	7.53883	10.4557	9.25173	0.110459	0.807385	-0.308671
CREBBP	0.00857731	6.54187e-05	4.48943e-05	0.0554257	0.0213458	0.0216309	0.110579	11.3267	3.50166
C2CD5	0.0894093	0.0479504	0.0818241	0.0355485	0.0466188	0.0366495	0.110716	0.542088	-0.883402
THOC7	1.53269	1.46253	1.7257	1.9739	2.0142	1.64029	0.110938	1.19222	0.253652
CDC20	0.0192828	0.0112729	0.00457381	5.1994e-05	6.93913e-05	5.49174e-05	0.11136	0.00501865	-7.63849
RPP30	1.08046	0.82658	0.80608	1.25903	1.17814	0.996787	0.111409	1.26568	0.339917
PPM1B	0.857693	0.245068	0.660164	0.802448	1.15017	1.19702	0.111447	1.7866	0.837218
RACGAP1	1.29638	0.568966	0.937918	0.33704	0.499941	0.318385	0.111514	0.41215	-1.27876
KPNA6	6.26206	5.90646	6.00018	4.87885	4.88818	5.86582	0.111742	0.860427	-0.216875
VPS26A	1.83231	1.27552	2.23853	2.43881	2.48441	2.64027	0.11187	1.4147	0.500497
MED1	0.0650153	0.0122054	0.0497893	0.161888	0.100614	0.0694363	0.111906	2.61348	1.38597
TMEM165	0.626793	0.768928	0.643445	1.03113	0.872898	0.749328	0.112086	1.3012	0.37984
EIF3C	3.08559	3.22764	3.0089	2.79159	3.02865	2.62988	0.112126	0.906457	-0.141689
EIF3CL	3.45481	3.61385	3.36894	3.12562	3.39105	2.94457	0.112126	0.906457	-0.141689
ELP2	0.698902	0.551896	0.424342	0.345773	0.359591	0.32714	0.112154	0.616369	-0.698134
MED27	0.0549592	0.225515	0.163322	0.0668835	6.93913e-05	5.49174e-05	0.112237	0.150988	-2.7275
DNAJC12	4.68021	1.6651	3.86938	1.41116	0.98217	0.702394	0.112388	0.303066	-1.7223
CEP170	1.18952	1.43642	1.18329	1.56509	1.54021	1.35817	0.112429	1.17175	0.228666
EIF4A1	66.409	75.3763	63.1561	59.2791	59.9043	56.9985	0.112563	0.85967	-0.218146
CTDSPL2	2.8165	2.53039	2.2763	1.32146	2.29105	1.89538	0.112612	0.722517	-0.468897
USP22	0.399705	0.294525	0.0837379	5.1994e-05	0.0242391	5.49174e-05	0.112784	0.0312943	-4.99795
SSU72	0.394157	0.396808	0.309575	0.502935	0.54897	0.394349	0.113165	1.31413	0.39411
CHID1	0.721196	0.987925	0.680654	0.51629	0.497717	0.654247	0.113479	0.69808	-0.518537
DDX24	1.84619	2.53026	2.9181	1.59314	1.7223	1.50327	0.113657	0.660591	-0.598172
DNAJA4	1.04131	0.803772	1.09348	0.866522	0.753928	0.600475	0.113743	0.755788	-0.403946
MRPL17	0.171751	0.11936	0.0900229	0.0719731	6.93913e-05	0.0888228	0.113758	0.42207	-1.24445
TRIM9	0.0118463	6.54187e-05	0.0915404	0.130001	0.0836734	0.105084	0.113826	3.08122	1.6235
KRT77	6.4548e-05	6.54187e-05	4.48943e-05	0.549048	0.76651	0.149621	0.113927	8379.11	13.0326
INA	12.1455	11.928	10.4036	13.9933	15.7175	12.2487	0.113928	1.21703	0.283359
YY1	1.26279	1.21525	0.854471	0.747484	0.739906	0.838654	0.113984	0.697984	-0.518733
MIA2	0.0845087	0.0439897	0.100882	0.031455	0.0560336	0.0092398	0.113997	0.421694	-1.24573
HMG20A	1.58565	1.47364	1.41604	2.3071	2.17172	1.62529	0.114123	1.36394	0.447784
CBFB	4.27854	3.516	2.54756	1.93943	2.14699	2.32722	0.114147	0.620149	-0.689313
EIF1	7.42342	8.83086	7.60315	4.94683	1.31221	6.24229	0.114285	0.524001	-0.932358
PATL1	0.0568705	0.0855006	0.0401344	5.1994e-05	0.0480675	0.0178472	0.114436	0.361451	-1.46813
PRRC2C	0.562849	0.448728	0.489392	0.267251	0.441138	0.39951	0.115031	0.738122	-0.438068
KANSL3	6.4548e-05	0.0331667	0.0569411	0.0824197	0.0825038	0.0494624	0.115218	2.37751	1.24945
KHDRBS1	55.4783	66.76	60.7454	86.5783	109.737	71.6388	0.115358	1.46436	0.550272
GPC6	0.106573	0.0784896	0.314793	0.327161	0.298461	0.578929	0.115393	2.4098	1.26891
IPO11	0.222676	0.43136	0.326911	0.109812	0.242896	0.177141	0.1154	0.54014	-0.888594
HMGXB4	0.0407219	0.0977044	0.198141	0.215608	0.186008	0.277309	0.115452	2.0172	1.01235
NMNAT1	0.207768	0.383024	0.844693	0.697222	1.5969	1.12371	0.115739	2.38096	1.25154
CUEDC2	0.654447	0.240422	0.559718	0.115524	0.211377	0.153249	0.115831	0.330093	-1.59905
DOCK7	0.331532	0.375862	0.307348	0.50361	0.67474	0.417545	0.116183	1.57271	0.653253
NCBP1	4.18255	3.02225	3.355	4.2342	4.64098	4.27448	0.116187	1.24526	0.316442
MFAP1	1.96926	1.59901	1.65981	2.18398	2.09819	1.85611	0.116428	1.1741	0.231554
TECR	4.34367	5.0136	5.91902	4.5921	3.2018	3.8214	0.116438	0.760349	-0.395267
MLST8	0.136096	0.0687792	0.127642	0.25505	0.139905	0.309579	0.116575	2.11879	1.08324
NOP10	6.4548e-05	6.54187e-05	4.48943e-05	3.43924	0.607412	2.83736	0.116741	39368.5	15.2648
KNOP1	2.25085	1.76187	1.54747	2.83441	2.59505	2.03063	0.117164	1.3417	0.424057
NAPB	0.318744	0.438753	0.545003	0.997864	0.521128	0.805922	0.117189	1.78496	0.835894
AHDC1	0.0542298	0.0776342	0.0707018	0.200764	0.164626	0.390008	0.117358	3.72916	1.89885
PABPC1	13.1442	13.3939	11.4971	11.5668	11.6474	10.3348	0.117629	0.882051	-0.181066
ANO9	6.4548e-05	0.729699	4.48943e-05	0.850679	2.84468	1.42648	0.117765	7.01806	2.81107
ECH1	5.36549	5.65975	3.95554	9.00646	5.50748	8.33569	0.118332	1.52526	0.609059
SIX3	0.12915	6.54187e-05	0.0625238	0.461662	0.156171	0.244629	0.118445	4.49809	2.16931
MCOLN3	0.0807405	0.102035	0.097759	0.0824773	0.0771616	0.0729766	0.118781	0.829187	-0.270231
KIF18B	0.0448294	0.053305	0.0683855	0.0482328	6.93913e-05	5.49174e-05	0.118883	0.290398	-1.7839
ATP1B3	0.316491	0.24291	0.238536	0.192821	6.93913e-05	0.163613	0.119066	0.446783	-1.16235
GRPEL1	3.87607	5.08318	2.69764	2.4479	2.11176	1.85707	0.119195	0.550468	-0.861271
ATP1B1	1.74368	1.40766	1.40544	1.91597	1.63495	2.17294	0.119212	1.25612	0.328971
GLG1	0.0208394	0.0468113	0.114419	0.0901852	0.225154	0.15795	0.120013	2.5995	1.37824
TEX10	2.6956	2.01111	2.35624	2.50993	3.06253	3.17853	0.120318	1.239	0.309175
ACTL6B	0.0190475	6.54187e-05	0.117739	0.4321	0.108184	0.501919	0.120787	7.61555	2.92895
NDUFA6	3.17649	1.65876	1.72774	1.67641	0.524548	0.656422	0.120908	0.435377	-1.19966
JAGN1	0.949251	3.32185	0.570124	5.26899	4.67016	2.28633	0.121272	2.52529	1.33645
ISL1	0.182128	6.54187e-05	4.48943e-05	0.444138	0.108387	0.372046	0.121289	5.07343	2.34296
ISL2	0.121418	6.54187e-05	4.48943e-05	0.296092	0.0722583	0.248031	0.121306	5.0719	2.34253
PRIM2	0.379532	0.667337	0.478243	0.245289	0.315428	0.341025	0.121456	0.591262	-0.75813
SLC35E1	0.0252788	6.54187e-05	0.0191745	0.0471092	0.0282945	0.0811909	0.121613	3.5175	1.81455
SLC25A11	4.7058	4.73702	4.03908	5.16379	5.11773	4.85687	0.121745	1.12287	0.167186
UBE2C	0.296462	1.47358	1.08526	0.245778	6.93913e-05	5.49174e-05	0.121848	0.0861215	-3.53748
GHITM	0.907316	0.674413	0.817664	0.649485	0.525672	0.708616	0.121867	0.785104	-0.349045
ALDH18A1	6.79174	9.75688	7.36639	5.12184	6.42342	5.76362	0.121949	0.723766	-0.466404
CAMK2D	0.761354	0.446646	1.2836	2.33015	1.16745	1.53633	0.121953	2.02036	1.01461
CLASP2	0.107789	0.175592	0.15899	0.108193	0.0892458	0.0930094	0.122147	0.656573	-0.606972
TOMM20	5.66904	15.3309	13.8732	4.29947	4.12377	3.2527	0.122176	0.334812	-1.57858
TTC28	0.00442218	0.0028813	4.48943e-05	0.0149652	0.01194	0.00407753	0.122313	4.21627	2.07597
INTS11	6.4548e-05	6.54187e-05	4.48943e-05	0.118012	0.094778	0.0191618	0.122394	1326.49	10.3734
OS9	0.276554	0.141656	0.18589	0.0996814	0.0512912	0.155499	0.122436	0.507319	-0.979035
DNAJB12	0.10107	0.0872575	0.073792	5.1994e-05	0.0644513	0.053153	0.122491	0.448864	-1.15565
TRIP13	3.95585	2.19435	2.82238	1.71262	1.60149	1.66877	0.122525	0.555346	-0.848541
NDUFA10	0.277574	0.452547	0.449573	0.453664	0.880559	0.886347	0.122633	1.88233	0.912518
PKIB	7.10959	10.204	9.75974	12.0084	14.7011	10.1614	0.122687	1.36189	0.44561
TCOF1	4.3927	4.76849	4.44601	5.52225	6.59616	5.00136	0.122738	1.25814	0.331293
GET4	0.732969	0.33333	0.850103	5.1994e-05	0.147973	0.502527	0.122754	0.339465	-1.55866
STON2	1.16606	0.723585	0.563537	0.293217	0.424754	0.37833	0.123061	0.446888	-1.16201
STXBP1	1.5026	1.97274	1.70372	2.05716	2.78949	2.07251	0.123141	1.33599	0.417907
SEPTIN2	9.47874	10.7474	12.0094	13.1186	12.5092	11.8598	0.123273	1.16293	0.217761
CCDC12	5.71827	6.13373	4.70198	4.08659	3.22839	5.12353	0.123427	0.751391	-0.412364
YWHAG	93.369	107.282	66.2524	127.373	123.732	103.048	0.12355	1.32689	0.408054
EEF2	86.2883	97.3244	76.9501	69.9278	79.7735	68.4164	0.123919	0.837103	-0.256523
AGPAT1	1.06532	0.946274	0.692121	1.47174	1.00608	1.71343	0.124061	1.55018	0.63244
LONP1	10.4434	10.1955	9.20691	7.44452	9.66269	7.84715	0.124162	0.83611	-0.258235
SOAT1	0.04956	0.0499011	0.0610861	0.0462609	6.93913e-05	5.49174e-05	0.12492	0.28892	-1.79126
RCOR1	2.19644	3.07531	2.44963	3.38197	3.90554	2.82086	0.125089	1.30914	0.388618
XPOT	2.27099	2.67731	2.34915	2.01981	2.07419	2.2983	0.12529	0.875963	-0.191058
OTUD6B	1.20755	1.45763	1.15972	1.0026	1.16512	0.995348	0.125335	0.826968	-0.274096
PDLIM5	0.576052	0.710954	0.898258	0.639484	0.441098	0.410984	0.125771	0.682556	-0.55098
NASP	46.7602	49.5218	41.4767	36.0659	43.7684	39.0703	0.125877	0.863136	-0.21234
ITPA	3.43219	2.19307	4.20205	3.80449	5.03352	5.45639	0.126022	1.45456	0.540581
VAV2	0.122656	0.0597037	0.129394	0.163046	0.162475	0.153215	0.126165	1.53562	0.618823
YTHDF3	0.835503	0.759388	0.752444	0.968497	2.00732	2.02961	0.126206	2.13239	1.09247
GDAP2	0.0595668	0.0362127	0.0411985	0.138942	0.0674431	0.185448	0.126365	2.86055	1.51629
CALR	78.8224	78.9808	76.6468	111.473	97.5057	84.4589	0.126568	1.2516	0.323772
SDC1	2.22332	1.90131	1.74448	1.27189	1.73589	1.68526	0.126628	0.799617	-0.322618
PPIA	434.695	407.185	382.05	386.571	366.319	363.188	0.126686	0.911881	-0.133083
CNOT2	0.784394	1.14897	1.08026	0.82912	0.7457	0.645455	0.126802	0.736744	-0.440765
KIF26A	0.00889335	0.00197906	0.00460594	5.1994e-05	6.93913e-05	5.49174e-05	0.127009	0.0113903	-6.45605
SYF2	3.8152	2.06753	4.29001	1.8725	2.19727	1.28975	0.127655	0.526851	-0.924532
DHFR	1.34138	2.06781	0.687891	0.284953	0.624648	0.291814	0.127696	0.293236	-1.76986
DEK	16.9594	20.2375	16.9649	11.9263	17.3527	13.0186	0.12798	0.780948	-0.356702
BRD7	0.506616	0.222301	0.437047	0.592739	0.616769	0.59896	0.128378	1.55105	0.633244
EMC8	3.10971	1.91437	2.65274	2.87001	3.92787	3.56214	0.128529	1.34952	0.432445
LENG8	0.323385	0.328209	0.270182	0.155618	0.253148	0.0172729	0.128817	0.462193	-1.11343
PRKAA2	6.4548e-05	0.0359407	4.48943e-05	0.0501634	0.0402248	0.0297319	0.128963	3.33202	1.7364
NXN	1.70263	1.12337	1.64761	1.22678	1.00733	0.941343	0.129041	0.709818	-0.494479
PBK	0.595677	1.23981	0.614054	5.1994e-05	0.471189	0.445967	0.129159	0.374441	-1.41719
TFAP2B	6.4548e-05	6.54187e-05	4.48943e-05	0.0495347	0.323385	0.352541	0.129188	4148.79	12.0185
MAP1A	0.0538975	0.0453819	0.0509905	0.0616102	0.129899	0.108999	0.129329	1.99979	0.999847
FKBP8	3.87446	3.86733	3.80374	4.0074	5.00051	4.91183	0.129395	1.20564	0.269798
TAB1	0.133208	6.54187e-05	4.48943e-05	0.19215	0.0793042	0.202476	0.129432	3.55487	1.8298
PUS10	0.462305	0.240945	0.166282	0.115653	6.93913e-05	0.12955	0.129437	0.282074	-1.82586
PNO1	1.48737	1.84627	1.54161	2.39621	3.33361	1.99725	0.129725	1.58496	0.664449
EPHA7	6.4548e-05	0.105838	4.48943e-05	0.127298	0.184195	0.0701614	0.129803	3.6023	1.84892
SLC16A1	5.70712	5.10984	5.48927	3.96593	5.2848	4.00284	0.130175	0.812792	-0.299043
IER3IP1	2.64822	6.54187e-05	2.17932	3.53284	3.28425	3.92557	0.130656	2.22526	1.15397
C17orf75	0.102166	0.0335974	0.0839175	0.0262963	6.93913e-05	0.0477075	0.130932	0.337185	-1.56839
MTF2	0.344458	0.386355	0.605624	1.04542	0.934985	0.504972	0.131108	1.8597	0.895071
ZMYND8	1.54998	2.15284	1.49237	2.10588	2.56454	2.05995	0.131287	1.2955	0.373512
FXR2	0.84129	0.809546	0.588349	1.0046	0.960403	0.834146	0.131739	1.25007	0.322013
INTS14	0.0549719	6.54187e-05	0.0569421	0.185402	0.0766086	0.0890973	0.131785	3.13547	1.64868
GLRX3	2.4737	3.9102	2.24754	4.57124	4.07854	3.6007	0.131951	1.41929	0.505166
SPART	1.50154	2.1069	1.41056	1.10874	1.1371	1.15646	0.131967	0.677885	-0.560888
MRPL9	0.701093	0.947735	0.736564	0.986585	0.960341	0.999987	0.1326	1.2354	0.304978
PPFIA1	0.0192826	0.0340187	0.0206037	0.0910262	0.533956	0.502435	0.132788	15.255	3.93121
CTCF	1.01983	1.63782	1.3214	0.990437	0.757693	0.992429	0.132807	0.688745	-0.537957
GOLM1	0.6854	0.617292	0.865988	5.1994e-05	0.529537	0.473844	0.132891	0.462693	-1.11187
DCHS2	0.0364975	0.0936945	0.0632516	0.12961	0.139154	0.0740172	0.132988	1.772	0.825378
DGKH	0.0768229	0.0113875	0.0530855	5.1994e-05	6.93913e-05	5.49174e-05	0.133088	0.00124776	-9.64645
CAMK1D	0.202098	0.187303	0.0588606	0.173231	0.374921	0.360505	0.133335	2.02707	1.01939
FKBP5	5.77075	5.63469	4.89792	4.65123	4.96722	3.42611	0.133347	0.800115	-0.32172
CPD	0.0409705	6.54187e-05	0.0221244	0.0655243	0.0290508	0.0619944	0.133471	2.47892	1.30971
TBL2	0.364844	0.552837	0.544335	0.592303	0.681673	0.612014	0.133607	1.28999	0.367363
USP14	2.44871	2.77136	2.06033	3.03163	3.24615	2.59104	0.133786	1.21818	0.284722
PAF1	2.50844	1.6596	2.29263	2.88016	2.76944	2.59937	0.133884	1.2768	0.352529
MRM1	0.0792891	0.140328	0.189642	0.113397	6.93913e-05	0.0353824	0.133966	0.363703	-1.45917
TXNDC5	5.73619	6.9229	5.58674	5.08211	4.87409	5.31164	0.134003	0.836785	-0.257071
GPN1	0.991104	0.938627	0.788454	1.00826	1.08272	1.05007	0.134459	1.15557	0.208604
VRK1	7.56959	7.01217	6.80058	5.10695	6.66555	6.34531	0.134887	0.847326	-0.239011
NT5C3A	0.166779	0.304631	0.279668	0.135517	0.15234	0.15737	0.134923	0.592785	-0.754419
LRRC40	2.62173	2.96958	3.52735	1.89709	2.43097	2.75294	0.134971	0.77654	-0.364868
PDCD5	25.0795	20.2309	23.095	26.789	26.3579	24.9709	0.135476	1.14198	0.19154
HSPH1	26.4016	30.0956	23.6847	21.4949	24.404	21.5509	0.135504	0.841209	-0.249464
HNRNPA2B1	727.984	839.154	663.789	871.091	991.303	796.792	0.135752	1.19196	0.253342
ARL8B	4.18745	4.04696	3.75892	2.08232	2.09063	3.79025	0.135836	0.66397	-0.59081
MAGI1	0.059949	0.0949434	0.0633248	0.0581374	0.00767243	0.0451337	0.136016	0.508409	-0.97594
ACTC1	719.083	286.057	606.218	874.47	864.068	799.385	0.136055	1.57502	0.655372
DUT	25.3506	21.5603	20.8144	15.1403	21.3287	18.3903	0.136213	0.810026	-0.30396
GRM1	0.0443681	0.0429236	0.0413665	5.1994e-05	0.0349434	0.0204141	0.136262	0.430672	-1.21534
CAST	0.323916	0.118902	0.275986	0.463736	0.301091	0.395904	0.136372	1.61481	0.691362
GFM2	0.349235	0.324257	0.443607	0.481603	0.466288	0.417567	0.136387	1.22233	0.289629
DARS2	2.08742	1.46684	1.6829	1.46917	1.18262	1.34219	0.136434	0.762623	-0.390958
DDX19A	5.24385	4.47333	8.81579	3.21129	3.0986	2.63926	0.137295	0.482878	-1.05027
SNX27	0.502885	0.883248	0.4521	0.416639	0.236038	0.257579	0.137642	0.49518	-1.01397
PABPC4	9.84136	11.4731	9.65263	9.11508	9.63856	7.93129	0.137711	0.861719	-0.21471
RNASEH2A	1.18698	0.74264	0.807697	0.537585	0.596614	0.621	0.137944	0.64121	-0.641131
DCTN6	0.333542	0.143858	4.48943e-05	0.367791	0.437181	0.342414	0.137952	2.40318	1.26494
SETD2	0.217809	0.0482926	0.258896	0.00781329	0.0465304	0.0144479	0.138009	0.131032	-2.932
SEC23IP	0.105912	6.54187e-05	0.201243	0.153245	0.458139	0.30323	0.138235	2.97706	1.57389
LSM5	64.3188	67.4604	43.1163	71.054	82.3135	118.344	0.138247	1.55356	0.63558
SNX1	1.46652	1.57486	1.32703	1.32784	1.34992	1.19315	0.138259	0.886113	-0.174437
NEDD8-MDP1	2.69306	3.75875	5.33256	2.04808	2.34025	1.95053	0.138482	0.537904	-0.89458
RAB18	3.53263	3.25242	3.06633	3.14363	2.95909	2.64376	0.138495	0.887843	-0.171623
NIT2	1.5947	1.84422	2.39269	2.19663	2.4728	2.8896	0.138563	1.29622	0.374308
CAPZB	16.7343	20.1903	16.6235	21.2849	20.345	19.9511	0.138779	1.15001	0.201653
CPSF4	0.487606	0.789248	0.493161	1.37687	0.667315	1.1357	0.138791	1.79653	0.845213
BRD1	0.209897	0.41364	0.344332	0.350536	0.586236	0.609561	0.138907	1.59767	0.675969
FYTTD1	2.20363	2.73409	2.30965	3.19381	2.57124	2.82838	0.138994	1.18573	0.245776
MYEF2	4.5744	6.5563	5.60174	7.19429	6.67662	6.83149	0.139063	1.23726	0.30715
CELF3	6.4548e-05	6.54187e-05	0.202766	0.146692	0.255681	0.2572	0.139514	3.25079	1.70079
MTHFD1L	0.829166	1.5014	1.34586	0.906761	0.62589	0.768036	0.14002	0.625795	-0.676238
SMPD4	0.221724	0.221325	0.41003	0.355957	0.502297	0.729025	0.140142	1.86064	0.895803
SEC63	4.06387	3.6571	3.18385	2.53176	2.53502	3.51728	0.140181	0.787181	-0.345232
UCK2	0.257958	1.04444	0.497512	0.0382301	6.93913e-05	0.123182	0.140404	0.0897166	-3.47848
PPFIBP1	6.4548e-05	6.54187e-05	4.48943e-05	0.0113795	0.0280532	0.0580609	0.140774	557.55	9.12296
VIM	22.732	23.2808	18.4103	16.974	19.6906	17.3955	0.14087	0.839139	-0.253018
FBXO22	0.926951	1.27872	0.831677	0.455411	0.782157	0.815217	0.140907	0.675847	-0.565231
CDR2	0.0633262	0.0103272	0.0353563	5.1994e-05	6.93913e-05	5.49174e-05	0.141269	0.00161731	-9.27219
SNX30	0.11344	0.0881446	0.0761824	0.0690502	0.0706876	0.0621368	0.141322	0.726777	-0.460415
TADA1	0.131489	6.54187e-05	0.117272	0.233852	0.116783	0.197694	0.141371	2.20366	1.1399
CXorf56	1.46366	0.776511	1.16832	0.832438	6.93913e-05	0.735418	0.141445	0.460007	-1.12027
VGF	0.0168185	0.120111	0.113461	0.0169118	6.93913e-05	5.49174e-05	0.141545	0.0680383	-3.87751
CKS1B	1.80338	2.02344	1.76449	0.938328	1.53681	5.49174e-05	0.141863	0.442686	-1.17565
POLRMT	0.134436	0.174787	0.19587	0.11924	0.154317	0.094088	0.142026	0.727877	-0.458234
AIMP1	6.32132	5.40803	4.96466	5.33497	4.22169	3.85276	0.14209	0.803248	-0.316083
TM9SF2	0.0960211	0.14759	0.12104	0.0572245	0.0877963	0.106443	0.142185	0.689601	-0.536167
UBR4	0.950157	0.89869	0.769949	0.695457	0.689436	0.837954	0.142677	0.848805	-0.236496
PAXBP1	0.905118	1.09911	0.950031	0.895114	0.806086	0.861935	0.142983	0.867606	-0.204888
TMED10	8.33661	7.82673	7.3494	5.86781	7.22108	7.29914	0.143125	0.867106	-0.20572
AP3S1	119.599	75.5688	115.472	58.5903	76.5534	82.1107	0.143484	0.699377	-0.515857
PHC2	0.411152	1.12543	0.569378	1.26545	1.35352	0.935832	0.143566	1.68798	0.755296
BAZ1A	1.86496	2.28172	2.34984	1.97621	1.8807	1.55181	0.144016	0.832557	-0.264378
UBE2G2	0.933523	0.76823	1.31869	0.939239	6.93913e-05	0.115376	0.144309	0.349182	-1.51795
PHF8	0.28578	0.227426	0.180696	0.0735451	0.192971	0.167934	0.144326	0.626096	-0.675544
PCIF1	6.4548e-05	0.0294361	4.48943e-05	0.0342009	0.0343175	0.0281953	0.144534	3.27337	1.71078
DOCK11	0.0203459	6.54187e-05	4.48943e-05	0.126264	0.0621291	0.028193	0.144609	10.5878	3.40433
MTA1	3.7438	5.0848	3.77395	5.48373	6.07325	4.5018	0.144769	1.27425	0.349648
GSS	0.642912	0.727334	0.805749	0.934143	0.744034	0.938279	0.144802	1.20242	0.265939
PAFAH1B1	5.973	5.8194	6.56174	7.08141	7.46104	6.23608	0.14488	1.13209	0.178988
MAPK1IP1L	19.8431	20.856	13.2383	20.7865	28.8336	22.7462	0.14529	1.34167	0.424035
VPS13D	0.0253052	6.54187e-05	0.0266341	0.0489883	0.06602	0.0225703	0.145305	2.6455	1.40354
GTF2A1	1.12676	1.43301	0.568535	2.0046	1.47502	1.39608	0.145442	1.55857	0.640226
UBAP2L	5.88022	6.82952	5.57421	5.83849	4.87821	4.8643	0.145702	0.852168	-0.230789
TRUB1	0.605797	1.16943	0.821836	0.297102	0.494916	0.692315	0.1458	0.571542	-0.807068
DNAJC21	6.4548e-05	0.0434012	4.48943e-05	0.0209753	0.117053	0.102915	0.14588	5.53756	2.46925
RBM8A	42.1511	37.8458	33.155	44.1774	46.5585	40.1291	0.146239	1.15654	0.209819
RPL27	112.3	110.91	111.402	107.956	107.458	98.8504	0.14625	0.939188	-0.0905134
SORBS1	0.0234599	0.0384168	0.0092243	5.1994e-05	0.0151168	5.49174e-05	0.146445	0.214113	-2.22355
UFD1	1.59347	1.52762	1.25748	0.883333	1.41856	0.798788	0.14651	0.70815	-0.497873
TUBB4A	10.4421	29.619	19.3128	5.53262	5.81015	11.139	0.14665	0.378648	-1.40107
GATAD1	0.172681	0.155055	0.249344	0.258403	0.231537	0.277255	0.146973	1.32944	0.410821
PPP1R10	0.548221	0.404469	0.504814	0.233448	0.440051	0.372954	0.147144	0.717977	-0.477991
PCK2	5.8551	4.74421	5.3131	5.71035	5.88079	6.61911	0.147249	1.14441	0.194599
MYH7B	6.4548e-05	0.0119599	4.48943e-05	0.0888892	0.126722	0.0171207	0.147358	19.2829	4.26925
GRB2	4.28378	3.76567	4.00083	3.66064	3.57164	3.83533	0.147395	0.918453	-0.122722
AGPS	1.27338	1.51321	1.02478	1.18047	0.844448	0.75597	0.147555	0.72963	-0.454763
SDF2	0.281693	0.309026	0.250811	0.26237	0.197696	0.129078	0.147641	0.700088	-0.514391
VPS26B	0.249582	0.100285	0.223989	0.311404	0.256197	0.309136	0.148065	1.5278	0.611455
METTL1	2.09058	1.39405	2.42295	1.13409	1.08666	1.67949	0.148291	0.660209	-0.599005
MBD1	6.4548e-05	0.0293222	0.0783795	0.0925776	0.0992255	0.0652608	0.148417	2.38539	1.25422
CNOT1	1.42704	1.84526	1.76007	1.01479	1.07956	1.63339	0.148491	0.740752	-0.432937
BMS1	2.3347	3.07051	2.51727	3.12187	3.02661	3.24565	0.148566	1.18576	0.245806
EIF3F	7.97583	9.00084	7.14268	6.59502	7.33256	6.68254	0.148845	0.854505	-0.226839
QDPR	4.34294	4.67393	3.06265	5.7123	5.14068	4.52427	0.148943	1.273	0.348235
HNRNPM	105.887	118.427	103.737	123.998	149.802	117.883	0.149563	1.19397	0.255768
SIRT2	0.0644256	6.54187e-05	4.48943e-05	0.0635987	0.0855544	0.0551559	0.149701	3.16582	1.66258
IPO7	5.65921	6.59084	5.32928	4.99296	5.01671	4.98258	0.149797	0.852834	-0.229663
NME6	6.4548e-05	6.54187e-05	4.48943e-05	0.296446	0.111259	0.0694572	0.150243	2728.81	11.4141
RWDD4	6.4548e-05	6.54187e-05	0.356131	0.33036	0.41532	0.403347	0.150245	3.22524	1.68941
ADD3	0.369753	0.4019	0.180896	0.465249	0.430304	0.508955	0.1506	1.47447	0.560199
MECP2	2.05401	2.10612	1.95293	2.41131	3.23018	2.36503	0.15061	1.30974	0.389281
SNIP1	0.419411	0.82679	0.536042	0.271571	0.256825	0.46665	0.150914	0.558311	-0.840859
LRPPRC	27.9523	28.8016	24.8987	23.0284	26.6937	22.3539	0.151154	0.882714	-0.179982
LETM1	1.61316	1.90714	1.30049	1.06483	1.3917	1.22899	0.151193	0.764503	-0.387405
STAU1	2.73566	2.45611	2.20143	2.23109	1.45835	2.1194	0.151264	0.7857	-0.34795
STRBP	2.16081	2.32219	2.13415	2.79078	2.39868	2.34178	0.151394	1.13814	0.186678
ORC1	6.4548e-05	6.54187e-05	4.48943e-05	0.0364745	0.152663	0.0556913	0.151448	1400.13	10.4513
EIF2B5	0.757385	0.540099	1.35463	1.21706	1.53275	1.48069	0.151475	1.59514	0.673682
CIAO1	0.0879421	0.0199671	4.48943e-05	0.149114	0.068981	0.0828498	0.151633	2.78771	1.47908
SPAG9	0.930774	0.805646	0.764827	1.14716	0.862303	1.03048	0.151858	1.21537	0.281397
TUBB3	88.3888	95.3901	92.8089	149.409	157.52	97.191	0.151971	1.46109	0.547045
ATXN2L	3.14307	3.38756	2.90999	2.83488	2.96043	2.29291	0.151974	0.856747	-0.22306
NOL6	1.87013	1.60594	2.48951	2.40769	2.72444	2.53595	0.152035	1.28539	0.362204
YLPM1	2.24615	2.37947	2.00438	2.53285	3.79114	2.80969	0.152166	1.37763	0.462187
CBX8	1.82289	1.64875	1.67214	1.8288	2.62832	2.21334	0.152202	1.2968	0.374957
NOP14	1.69502	1.8392	1.60071	1.87924	1.83641	2.23438	0.152303	1.15874	0.212554
ZNF362	0.652074	0.497334	0.90217	0.864844	0.873506	1.29171	0.152719	1.47694	0.562614
CDC34	0.861741	6.54187e-05	0.352265	0.702142	0.863527	1.33703	0.152951	2.39088	1.25754
PGM3	1.22852	0.729529	1.03545	0.933892	0.186759	0.433561	0.15361	0.519196	-0.94565
NPLOC4	0.371647	0.29693	0.650814	0.588302	0.677025	0.745486	0.153661	1.52405	0.607907
EMC3	1.34064	1.44632	1.21624	1.56625	1.78544	1.3898	0.153803	1.18442	0.244187
DDAH2	3.66186	2.73429	1.87459	3.69665	4.03969	3.94553	0.153895	1.41243	0.498184
CNPY3	1.83	1.65176	2.61284	1.59762	1.5739	0.984094	0.154032	0.681851	-0.552471
MRPL15	0.487212	0.487251	0.735481	2.14716	1.04619	0.991993	0.154255	2.44765	1.2914
ALMS1	0.00250865	0.00815068	0.00234718	5.1994e-05	6.93913e-05	5.49174e-05	0.154282	0.013555	-6.20503
ZYX	1.0256	0.597469	1.34117	1.52227	1.52649	1.30773	0.154285	1.46968	0.555502
ASAH1	0.35186	0.286115	4.48943e-05	0.502193	0.462558	0.368066	0.154332	2.08899	1.06281
ROBO1	0.166708	0.0245106	0.140501	0.0198265	0.00374406	0.0165347	0.154467	0.120902	-3.04809
POLR2H	4.66566	6.105	4.33897	4.16943	3.94586	3.50332	0.15449	0.768953	-0.379032
STK4	0.151516	0.0528623	0.143817	0.100461	6.93913e-05	0.0123342	0.154547	0.324141	-1.62531
HSP90AA1	415.543	431.158	343.855	338.361	369.95	305.338	0.154549	0.851408	-0.232078
TMSB10	281.164	264.993	255.129	285.113	273.697	293.047	0.154811	1.06311	0.0882943
RCOR2	2.71463	2.50606	2.09392	3.65463	3.18736	2.54196	0.154914	1.28291	0.359415
ZFP91	0.355308	0.202359	0.423428	0.498835	0.826217	0.433369	0.154987	1.79231	0.841816
ARMT1	0.1312	0.368865	0.483428	0.526469	0.906659	0.468972	0.155146	1.93403	0.951607
MRPL28	6.4548e-05	6.54187e-05	4.48943e-05	0.10016	0.370159	0.115698	0.155379	3351.33	11.7105
MATR3	90.4794	119.416	84.5119	134.054	138.892	103.053	0.155597	1.27714	0.352913
VPS72	0.142796	0.410999	4.48943e-05	0.426736	0.6028	0.314662	0.155683	2.42705	1.27921
PATZ1	0.654426	0.54896	0.504104	0.461805	0.438166	0.522712	0.155966	0.833202	-0.263262
FMR1	0.838047	1.13508	0.741299	0.791595	0.659444	0.445181	0.156397	0.698572	-0.517519
ELAVL1	37.6492	44.0068	34.8453	52.9854	48.9491	39.9017	0.156599	1.21746	0.28388
PEX5	0.116515	0.0357726	0.0103358	2.06774	0.1891	2.12512	0.157209	26.9454	4.75197
DHX30	0.272484	0.299867	0.329	0.290821	0.210538	0.24833	0.157296	0.831739	-0.265797
SYMPK	1.23428	1.38172	1.19672	1.34984	2.40492	2.11638	0.157362	1.53988	0.622822
MBNL2	6.4548e-05	6.54187e-05	0.0585692	0.0629347	0.0594238	0.065226	0.157515	3.19569	1.67613
RBMXL1	2.9322	6.22618	2.94349	5.37002	9.7076	6.11259	0.15774	1.75099	0.808168
TXNRD2	0.219267	0.18923	0.292116	0.411828	0.342735	0.24933	0.157824	1.43288	0.518915
ATG4B	0.895926	0.911692	0.645542	0.660808	0.722314	0.471322	0.15785	0.755941	-0.403655
UBXN4	1.37659	1.46681	1.26719	2.07324	1.8856	1.41177	0.158247	1.30653	0.385737
MSI1	2.42775	3.63161	3.18431	3.51122	4.53831	3.66695	0.158296	1.26751	0.342003
CEP104	0.0809127	0.186838	0.228091	0.0909718	0.0269005	0.100954	0.158347	0.441323	-1.18009
SELENOS	0.514051	0.872396	0.614329	0.284737	0.551808	0.462145	0.158394	0.649094	-0.623502
CHAF1B	0.539654	0.337227	0.173833	0.0964069	0.211496	0.0742138	0.158431	0.363674	-1.45928
SCD	0.804543	0.325318	0.655957	0.253095	0.359435	0.260544	0.158566	0.488893	-1.03241
USP46	6.4548e-05	0.0250286	0.0185353	0.0252156	0.037879	0.0276581	0.15898	2.08013	1.05667
USP12	6.4548e-05	0.0258629	0.0191531	0.0260562	0.0391417	0.02858	0.158992	2.08023	1.05674
PTPN12	0.156728	0.374716	0.575361	0.613897	0.687664	0.579965	0.159165	1.69996	0.765503
GSTP1	110.814	134.499	84.7349	155.244	146.17	121.82	0.159174	1.28235	0.358787
GSE1	0.177936	0.116303	0.243445	0.267623	0.271811	0.230335	0.159345	1.43164	0.517667
POLR3A	0.130087	0.278463	0.18836	0.0457143	0.13246	0.138904	0.159361	0.531198	-0.912679
GALNT12	0.298555	0.368985	0.278588	0.0872203	0.245921	0.262329	0.159633	0.629377	-0.668004
SKIV2L	0.107616	6.54187e-05	0.058371	0.122068	0.106699	0.135837	0.159728	2.19572	1.13469
HDAC6	0.686654	0.76387	0.335021	0.344426	0.288324	0.295101	0.160453	0.519646	-0.944398
NSF	8.59881	8.12299	7.72536	8.88247	9.39044	8.29161	0.160483	1.08661	0.119835
SFN	37.6545	44.3296	42.8028	37.6175	39.4705	31.7923	0.160591	0.87253	-0.196724
VPS16	0.12439	0.0555314	0.0994503	0.276354	0.127156	0.159409	0.160714	2.01495	1.01074
RFX1	0.0866666	0.0105948	0.144994	0.128674	0.255177	0.144946	0.161059	2.18281	1.12618
MID1	0.802176	0.726291	0.0453767	5.1994e-05	6.93913e-05	5.49174e-05	0.161063	0.00011202	-13.1239
PRKAG1	0.235667	0.42806	0.286688	0.459409	0.432536	0.429926	0.161181	1.39084	0.475952
BPIFC	0.266995	0.111429	0.197739	5.1994e-05	6.93913e-05	0.181281	0.161417	0.314846	-1.66728
EEF1A2	69.4506	74.1507	61.0475	49.816	17.2536	58.4239	0.161502	0.613214	-0.705539
ICA1	0.392706	0.156465	0.164988	0.295501	0.460197	0.457636	0.161574	1.69897	0.764658
SUDS3	0.767332	0.108936	0.65817	1.14441	0.839689	0.82246	0.16159	1.82905	0.871094
EIF2AK2	1.6992	2.58037	2.84682	1.60728	1.72118	1.55805	0.161832	0.685691	-0.54437
CBLL1	0.247323	0.035072	0.0715164	0.415799	0.136411	0.36597	0.162024	2.59438	1.37539
RCN1	2.18572	1.60909	1.90082	2.63155	1.93698	2.5952	0.162162	1.25776	0.330857
HNRNPU	215.723	227.826	178.178	229.684	266.875	226.894	0.162439	1.16362	0.218616
MPZL1	0.322112	0.687564	0.597379	0.416709	6.93913e-05	0.326609	0.162441	0.462577	-1.11224
HLTF	0.15679	0.0924875	0.202075	0.127355	0.0417277	0.0721572	0.162567	0.534481	-0.90379
HEBP2	1.87576	1.49123	2.38303	2.28996	3.00978	2.27046	0.162663	1.31655	0.396766
GATA2	0.0709205	6.54187e-05	0.0882009	0.44587	1.01709	0.222928	0.162714	10.5906	3.40472
TRAM1	0.128983	0.0616185	0.112266	0.134694	0.188264	0.124782	0.162779	1.47834	0.563976
ZNF532	0.10159	0.0753373	0.0936353	0.185444	0.0953469	0.157313	0.162781	1.61923	0.695312
ATP6V1A	2.65498	3.45128	2.94825	3.64364	3.50322	3.35988	0.162909	1.16039	0.214606
UQCR10	11.2807	12.4248	9.92112	10.3987	9.70179	9.01523	0.163047	0.865851	-0.207809
UFM1	13.973	10.1988	16.8692	15.2028	23.3889	18.3059	0.163299	1.38636	0.471299
SUPT20H	0.874752	1.03508	0.0894098	5.1994e-05	6.93913e-05	0.123242	0.163349	0.061705	-4.01847
PSMA4	14.9383	18.0541	13.8149	13.3468	13.5865	11.9992	0.163562	0.831758	-0.265764
CLCN7	0.0655594	0.186134	0.0638337	5.1994e-05	0.0640885	5.49174e-05	0.163592	0.203454	-2.29722
RPN2	7.18293	7.83705	6.77452	6.16952	6.16895	7.15151	0.163606	0.894262	-0.161231
ZNF233	0.451741	0.524122	0.423653	0.448554	6.93913e-05	5.49174e-05	0.163661	0.320595	-1.64117
CARD10	6.4548e-05	0.237179	0.297784	0.285532	0.490551	0.336838	0.163829	2.08012	1.05666
MCF2L2	0.00911434	0.18659	0.186648	5.1994e-05	6.93913e-05	5.49174e-05	0.164179	0.0004611	-11.0826
GOLGA1	6.4548e-05	0.218893	4.48943e-05	0.978863	0.27384	0.354557	0.16431	7.33902	2.87559
CENPC	0.329909	0.540508	0.356017	0.500321	0.681011	0.501867	0.164419	1.37243	0.456735
EPB41L2	0.183435	0.292762	0.21147	0.273266	0.325737	0.291063	0.16452	1.29433	0.372203
HIST1H1C	1027.5	1255.65	869.435	682.582	993.529	712.072	0.164863	0.757531	-0.400623
SKI	0.187481	0.0191046	0.237658	5.1994e-05	6.93913e-05	0.0206596	0.164907	0.0467783	-4.41802
FIBP	0.0716974	6.54187e-05	0.135301	0.176354	0.121346	0.150548	0.164909	2.16478	1.11422
RABGGTB	1.06921	1.40018	1.00824	1.04721	0.802615	0.868446	0.164925	0.781644	-0.355417
P3H1	1.69639	0.941701	1.1561	1.6588	1.82882	1.72191	0.165211	1.37303	0.457358
FHL2	0.62185	1.09777	0.725983	0.886307	2.90442	2.56799	0.166281	2.60006	1.37854
MRPS10	1.32423	0.986566	1.05709	0.873411	1.05649	0.691363	0.166332	0.778313	-0.361577
UBAP2	0.473428	0.479583	0.259692	0.24473	0.295621	0.223429	0.166358	0.629816	-0.666997
MTCH2	13.4761	15.7321	12.5115	12.9499	12.17	10.1944	0.166564	0.846466	-0.240476
SUGP1	0.273765	0.161765	0.234926	0.524954	0.241063	0.410834	0.166659	1.7553	0.811717
OGFOD1	1.49927	1.74764	0.462935	0.433511	0.319597	0.454496	0.166721	0.325514	-1.61921
ESF1	2.53797	1.90587	2.23756	1.76818	2.11012	1.59122	0.1668	0.81862	-0.288735
DCPS	6.4548e-05	6.54187e-05	4.48943e-05	0.0947475	0.0372847	0.226872	0.166847	2052.51	11.0032
GEMIN6	1.91754	1.20512	1.53629	1.05925	6.93913e-05	1.2329	0.166978	0.492005	-1.02326
BCAP31	7.58073	8.3693	5.68244	4.3922	6.8918	4.66427	0.167047	0.737238	-0.439798
WDR4	0.555157	0.632304	0.421031	0.473926	0.381075	0.37522	0.167301	0.764829	-0.38679
DNAJC11	2.37614	2.16437	2.00347	1.88984	1.92923	2.06587	0.167946	0.89929	-0.153141
OSBP	0.972508	1.02893	0.735247	1.20599	1.04423	1.04213	0.168126	1.20305	0.266692
FAM98B	2.33105	2.41837	2.5987	2.21377	2.41432	2.1721	0.168198	0.925434	-0.111797
GPSM1	1.07689	1.05577	0.901202	0.261086	0.992821	0.328619	0.168308	0.521622	-0.938925
EIF2B2	0.97809	4.02807	1.23947	5.55178	3.15743	3.75505	0.168763	1.99567	0.996876
CNDP2	1.69369	1.07312	1.27024	1.82831	1.59532	1.73044	0.169066	1.27669	0.352406
MRPS14	0.583699	1.74952	1.67382	0.342547	0.80305	0.56049	0.169091	0.425773	-1.23184
LOC102724159	1.19252	6.54187e-05	1.36549	2.10614	1.48192	1.57801	0.169214	2.01952	1.01401
FASTKD5	0.746648	0.66362	0.597765	0.14036	0.597829	0.445974	0.169378	0.589713	-0.761916
CACTIN	0.239261	0.393089	0.221764	0.512687	0.49237	0.296037	0.169384	1.52333	0.607225
BZW1	4.24618	5.00192	3.76614	3.15783	4.1777	3.22788	0.169588	0.811682	-0.301013
GPS2	6.4548e-05	0.0283266	0.0316165	0.0412703	0.0489745	0.0306923	0.169773	2.01536	1.01104
DNPEP	0.588436	0.386564	0.329624	0.366509	0.224524	0.233204	0.170152	0.631781	-0.662504
C15orf40	0.816962	0.824124	0.709045	1.63574	0.985807	1.03159	0.170299	1.55444	0.636396
HSPA4	16.6771	18.714	15.6842	15.4914	15.729	14.4581	0.170439	0.894336	-0.161112
SPTBN2	1.22858	0.844529	0.865055	1.39917	1.17777	1.13427	0.170542	1.26311	0.336978
HIRA	0.1122	0.0954348	0.0329152	0.178049	0.0857361	0.22098	0.171024	2.01524	1.01095
ZFX	6.4548e-05	6.54187e-05	0.0305005	0.102445	0.0333845	0.0335579	0.171244	5.53004	2.46729
SEC61A1	3.10785	2.9012	3.21169	2.93114	2.93874	2.555	0.171613	0.913688	-0.130226
SCO1	1.68307	0.755782	0.949462	0.586021	0.821358	0.265771	0.171759	0.4938	-1.018
POLDIP2	0.736968	0.655271	0.735114	0.365359	0.679311	0.531338	0.17219	0.74083	-0.432785
TRMT1L	0.267464	0.125186	0.148255	0.186067	0.361159	0.38282	0.17225	1.71942	0.781926
SZRD1	0.188919	0.139363	0.201192	0.188541	0.347123	0.269251	0.172371	1.52022	0.604276
ARHGEF2	1.65074	1.97356	1.324	2.02007	2.09287	1.9963	0.172374	1.23462	0.304061
SET	97.7642	98.5174	78.9334	60.3542	87.2692	76.7946	0.172383	0.815428	-0.294371
NLN	1.98408	3.17226	1.53299	0.970928	1.18664	1.58929	0.172978	0.560125	-0.83618
UBQLN4	5.09741	6.50505	4.76036	6.37806	7.11888	6.09727	0.173103	1.19748	0.260007
RPL36A	6.4548e-05	1.42604	4.48943e-05	2.14687	2.14587	0.608982	0.173165	3.43703	1.78116
RPL36A-HNRNPH2	6.4548e-05	1.42604	4.48943e-05	2.14687	2.14587	0.608982	0.173165	3.43703	1.78116
MPI	0.559533	0.65578	1.05391	1.18919	0.982995	1.00412	0.17331	1.39973	0.485149
NCBP2	3.67239	2.4938	3.45015	3.72707	4.16418	3.9012	0.173428	1.22629	0.294303
NOC4L	1.0642	1.3725	1.51283	1.94164	1.64504	1.39388	0.173496	1.26105	0.334623
GCC2	0.220481	0.30838	0.350194	0.425888	0.391053	0.313901	0.173692	1.28643	0.363373
TIMMDC1	0.90584	0.564452	0.975949	0.493601	0.496518	0.693362	0.173791	0.688191	-0.53912
GATD3A	3.09237	2.52166	2.95672	3.403	3.01401	3.20803	0.17397	1.12301	0.167371
GATD3B	3.17483	2.5889	3.03557	3.49374	3.09438	3.29358	0.17397	1.12301	0.167371
ZNF768	0.0395526	0.116811	0.0352379	5.1994e-05	6.93913e-05	0.0329595	0.174085	0.172654	-2.53404
CPLX2	1.22784	7.44044	5.8986	8.62857	10.4521	6.73204	0.174703	1.77201	0.825389
XRCC1	1.41365	0.617602	0.839982	1.25043	1.65008	1.38598	0.174977	1.49291	0.578128
HDAC4	0.0193339	6.54187e-05	0.0522112	0.297255	0.382381	0.0344453	0.175102	9.97173	3.31784
NRF1	0.0649383	0.525285	0.319354	0.105003	6.93913e-05	5.49174e-05	0.175155	0.115579	-3.11305
RCN2	15.1149	14.546	11.4373	13.9593	17.5683	18.7635	0.175206	1.22368	0.291229
PAK4	0.285969	0.09305	0.166816	0.0979181	0.108006	5.49174e-05	0.175356	0.377365	-1.40597
RING1	1.06168	0.844502	1.19569	1.09321	1.27593	1.46941	0.17544	1.2375	0.307424
METTL3	0.374096	0.637249	0.579144	0.902134	0.575986	1.22199	0.175556	1.69766	0.763549
PLCXD2	0.6108	0.550907	0.489143	0.181324	0.339578	0.529296	0.175769	0.636156	-0.652547
RBP1	1.57401	2.39852	2.01733	3.16324	2.47184	2.20096	0.176327	1.30822	0.387602
HNRNPL	105.877	103.946	97.634	121.266	131.737	103.599	0.17644	1.15984	0.213931
PHOX2B	6.82293	7.3565	6.35053	5.64315	6.81915	5.48311	0.176489	0.874109	-0.194115
LOC107985532	6.4548e-05	0.0402639	0.0149712	0.256138	0.0604116	0.47762	0.176572	14.3612	3.8441
PPP2R1B	0.0543978	0.281015	0.249662	0.0448789	6.93913e-05	0.119601	0.176815	0.281246	-1.8301
PHF21A	0.613468	0.708146	0.914319	1.30183	0.929635	0.848473	0.176929	1.37747	0.462023
TAF15	6.26096	12.197	12.0337	6.44204	5.75197	6.36607	0.177044	0.608693	-0.716213
TBC1D17	0.0459899	6.54187e-05	4.48943e-05	0.0443411	0.130896	0.0432557	0.177321	4.73953	2.24474
NTHL1	0.920532	0.794481	0.788159	0.901534	1.77385	1.35472	0.177536	1.61	0.68706
NUPL2	0.151257	6.54187e-05	4.48943e-05	0.196348	0.171723	0.0881186	0.177881	3.01379	1.59158
EML4	5.72906	4.97278	4.7678	6.37716	5.33475	5.81348	0.177976	1.13289	0.180008
MPST	4.69454	5.1385	4.35459	63.5834	5.58976	67.0329	0.178063	9.60034	3.26309
EIF3A	5.22326	6.02445	5.58818	5.25138	4.72231	5.36386	0.178106	0.911003	-0.134472
PSMD4	5.49108	6.6883	5.02289	6.60954	6.98627	6.56713	0.178313	1.17211	0.229107
SPEN	0.346858	0.437226	0.282522	0.391582	0.565872	0.444773	0.178416	1.31466	0.394694
CLGN	0.00856473	0.261612	0.0541564	0.323236	0.297998	0.169047	0.17881	2.43663	1.28489
DCTN1	2.52321	2.64376	1.74394	3.1371	2.86091	2.58571	0.178992	1.24205	0.312728
HS1BP3	6.4548e-05	0.0687195	0.0668797	0.10285	0.072122	0.0936312	0.179014	1.97992	0.98544
CEP55	0.0973338	0.0194158	0.0964446	5.1994e-05	0.0241448	0.0371207	0.179141	0.287613	-1.7978
PPIG	0.650611	1.3549	0.981602	0.560126	0.561903	0.632656	0.179312	0.587418	-0.76754
EBF1	6.4548e-05	6.54187e-05	0.488731	0.478239	0.63005	0.339968	0.179502	2.96251	1.56682
DERL1	0.55256	1.16789	1.0364	1.03211	1.61779	1.33823	0.1797	1.44663	0.532698
RPS27L	3.5081	3.46734	5.05752	5.74581	5.95631	4.12996	0.180003	1.31572	0.395857
ATF7IP	6.4548e-05	6.54187e-05	4.48943e-05	0.038779	0.000567677	0.0442922	0.180329	478.317	8.90182
RALGAPA1	0.0374915	0.144939	0.0460087	0.00517522	6.93913e-05	0.0154223	0.18044	0.0904703	-3.46641
ZC3HAV1	0.250476	0.16299	0.125944	0.0824361	0.121184	0.118801	0.180661	0.597729	-0.742436
HARS	4.97292	5.49428	4.56257	5.48337	5.2462	6.10997	0.18119	1.12041	0.164031
MFF	0.494787	0.802201	0.423594	5.1994e-05	6.93913e-05	0.578144	0.181212	0.336087	-1.57309
GLB1	0.232643	0.386959	0.140583	0.379216	0.322506	0.495059	0.181424	1.57433	0.654738
OSCP1	0.0817662	6.54187e-05	0.0224272	2.58612	3.34091	0.0976709	0.181519	57.786	5.85265
EXOC3	0.12908	0.179125	0.132372	0.177583	0.172162	0.186286	0.181886	1.21665	0.28292
MTFR1L	0.245082	0.796747	0.491814	0.571266	1.34242	1.95582	0.181891	2.52308	1.33519
LSM6	4.66442	4.57428	5.08548	6.70967	5.12661	5.37184	0.181932	1.20133	0.264638
EPS15L1	0.769709	0.779588	0.972319	1.01542	0.882837	1.02065	0.182043	1.15756	0.211083
CSTB	4.41866	4.66304	3.19727	4.14187	1.44467	1.45786	0.182172	0.573696	-0.801641
PEX19	0.18661	0.397873	0.378142	0.390291	0.439972	0.531005	0.182375	1.41412	0.499905
ITPRID2	0.165246	0.227194	0.137801	0.0136371	0.180012	0.0147448	0.182411	0.393018	-1.34733
PDCL	0.359693	0.196585	0.22598	0.234593	6.93913e-05	0.132305	0.182495	0.469114	-1.09199
MRPL18	0.916788	1.01632	0.519542	0.60801	6.93913e-05	0.604029	0.182503	0.494203	-1.01682
PRPH	4.92509	6.37099	4.37297	6.00977	6.8399	6.28261	0.182717	1.22102	0.288091
ZMIZ1	0.319284	0.290962	0.277217	0.281642	0.0682212	0.172401	0.182771	0.588491	-0.764907
GBF1	0.193905	0.220206	0.26068	0.177254	0.202472	0.182185	0.182905	0.832718	-0.2641
CRABP1	11.208	13.7736	10.4849	9.45639	10.739	9.47711	0.182998	0.836636	-0.257327
FCHSD2	6.4548e-05	6.54187e-05	4.48943e-05	0.00901495	6.93913e-05	0.00896514	0.182999	103.222	6.68961
UBA1	22.8069	27.0782	21.8699	28.3961	28.2106	24.8635	0.183151	1.13539	0.18319
MTMR3	6.4548e-05	6.54187e-05	4.48943e-05	0.0148775	6.93913e-05	0.0149932	0.183205	171.222	7.41973
PRRC2B	0.00590872	0.00981469	0.0143025	0.178827	0.190369	0.010166	0.183377	12.6345	3.65929
AGPAT3	6.4548e-05	6.54187e-05	4.48943e-05	5.1994e-05	0.0729961	0.0735414	0.183544	838.32	9.71136
LRRC53	0.188952	0.195863	4.48943e-05	5.1994e-05	6.93913e-05	5.49174e-05	0.183665	0.000458096	-11.0921
ESCO1	6.4548e-05	6.54187e-05	4.48943e-05	5.1994e-05	0.0579788	0.0560312	0.183668	652.301	9.34939
DUSP11	6.4548e-05	6.54187e-05	4.48943e-05	5.1994e-05	0.0142482	0.0143341	0.183687	163.755	7.35539
SLC4A2	0.0793744	0.0821406	4.48943e-05	5.1994e-05	6.93913e-05	5.49174e-05	0.183693	0.00109125	-9.8398
CENPK	0.142456	0.14853	4.48943e-05	5.1994e-05	6.93913e-05	5.49174e-05	0.18372	0.000605786	-10.6889
AKAP8	1.10353	0.992167	0.987186	1.05237	1.49397	1.28117	0.183725	1.24154	0.312127
CSNK1G2	6.4548e-05	6.54187e-05	4.48943e-05	5.1994e-05	0.0396098	0.0414154	0.18377	463.667	8.85694
CSNK1G3	6.4548e-05	6.54187e-05	4.48943e-05	5.1994e-05	0.0342114	0.0357709	0.18378	400.514	8.64571
ALAD	6.4548e-05	6.54187e-05	4.48943e-05	0.143988	6.93913e-05	0.135609	0.183838	1599.36	10.6433
RASGEF1A	0.047076	0.0448687	4.48943e-05	5.1994e-05	6.93913e-05	5.49174e-05	0.183863	0.00191655	-9.02727
PLPP4	6.4548e-05	6.54187e-05	4.48943e-05	0.929323	0.87519	5.49174e-05	0.183872	10320	13.3332
DPP9	0.229766	0.141378	0.203398	0.291218	0.278452	0.196286	0.183879	1.33316	0.414847
ESRRA	0.0151395	0.0148901	4.48943e-05	5.1994e-05	6.93913e-05	5.49174e-05	0.183911	0.00586221	-7.41434
ATP6AP1	6.4548e-05	6.54187e-05	4.48943e-05	0.0789556	0.336332	0.0890465	0.183938	2884.2	11.494
PDK2	6.4548e-05	6.54187e-05	4.48943e-05	0.0628931	6.93913e-05	0.0584593	0.183974	694.391	9.4396
GFRA1	6.4548e-05	6.54187e-05	4.48943e-05	0.178721	0.19192	5.49174e-05	0.184028	2119.95	11.0498
USP6NL	0.0557324	0.0939144	0.0544283	0.0479353	0.0391673	0.0406698	0.184169	0.626105	-0.675524
C11orf54	6.4548e-05	0.157213	0.144514	5.1994e-05	6.93913e-05	5.49174e-05	0.184211	0.000584188	-10.7413
RAP2A	1.94984	2.11951	4.48943e-05	5.1994e-05	6.93913e-05	5.49174e-05	0.184215	4.33241e-05	-14.4945
PLEKHO1	0.892172	0.973424	4.48943e-05	5.1994e-05	6.93913e-05	5.49174e-05	0.184283	9.44998e-05	-13.3693
EGLN1	6.4548e-05	6.54187e-05	4.48943e-05	5.1994e-05	0.0765668	0.0702705	0.184289	840.035	9.71431
JUND	0.155047	0.169115	4.48943e-05	5.1994e-05	6.93913e-05	5.49174e-05	0.184307	0.000543797	-10.8446
UBIAD1	6.4548e-05	0.229969	0.251566	5.1994e-05	6.93913e-05	5.49174e-05	0.184314	0.000366078	-11.4156
AMOTL2	6.4548e-05	6.54187e-05	4.48943e-05	5.1994e-05	0.0799082	0.0730913	0.184347	875.276	9.77359
ZNF511	0.0210578	0.0194879	4.48943e-05	5.1994e-05	6.93913e-05	5.49174e-05	0.184398	0.00434344	-7.84695
SYNJ1	6.4548e-05	6.54187e-05	4.48943e-05	0.015753	0.00854219	0.0475788	0.184473	411.036	8.68312
KIAA0754	6.4548e-05	6.54187e-05	4.48943e-05	2.5039	6.93913e-05	2.2682	0.184496	27291.2	14.7361
FGD6	6.4548e-05	6.54187e-05	4.48943e-05	0.0880318	6.93913e-05	0.0976127	0.184541	1062.07	10.0527
AMBRA1	6.4548e-05	0.0916148	0.101742	5.1994e-05	6.93913e-05	5.49174e-05	0.184598	0.000911497	-10.0995
SLC25A29	6.4548e-05	6.54187e-05	4.48943e-05	5.1994e-05	0.571339	0.515111	0.1846	6213.52	12.6012
MINDY3	6.4548e-05	6.54187e-05	4.48943e-05	0.161925	6.93913e-05	0.145452	0.184645	1758.24	10.7799
CCDC175	6.4548e-05	0.189974	0.211326	5.1994e-05	6.93913e-05	5.49174e-05	0.184646	0.000439259	-11.1526
SLFN12L	6.4548e-05	6.54187e-05	4.48943e-05	0.027438	6.93913e-05	0.0307534	0.184675	333.183	8.38017
SETD3	0.407108	0.112432	0.247048	0.371405	0.477686	0.410399	0.184727	1.64298	0.716318
MCMDC2	0.188399	0.210583	4.48943e-05	5.1994e-05	6.93913e-05	5.49174e-05	0.184792	0.000441832	-11.1442
FDX1	0.211945	6.54187e-05	0.238329	5.1994e-05	6.93913e-05	5.49174e-05	0.18489	0.000391488	-11.3187
ALAS1	0.025056	6.54187e-05	0.0221679	5.1994e-05	6.93913e-05	5.49174e-05	0.184919	0.00372817	-8.06732
UBE2J1	0.0482125	0.0542702	4.48943e-05	5.1994e-05	6.93913e-05	5.49174e-05	0.18504	0.00171956	-9.18374
SRD5A3	6.4548e-05	6.54187e-05	4.48943e-05	2.93761	3.34206	5.49174e-05	0.185192	35912.7	15.1322
C1orf50	6.4548e-05	0.207375	0.129277	0.314943	0.133885	0.282713	0.185247	2.17257	1.1194
EIF5A	74.6227	94.3801	78.6208	72.4988	69.1462	70.4056	0.185411	0.856343	-0.22374
HEXIM2	0.0386445	6.54187e-05	0.0335398	5.1994e-05	6.93913e-05	5.49174e-05	0.185469	0.00244019	-8.67879
ELOVL4	0.0977751	6.54187e-05	0.112655	5.1994e-05	6.93913e-05	5.49174e-05	0.185514	0.00083756	-10.2215
PHF23	0.130127	6.54187e-05	0.228811	0.287655	0.173636	0.28263	0.185533	2.07218	1.05115
DECR1	8.44947	8.57012	7.79207	9.14056	10.8058	8.64099	0.185563	1.15217	0.204357
APOL2	6.4548e-05	6.54187e-05	4.48943e-05	5.1994e-05	0.0286607	0.0329511	0.185567	352.645	8.46207
SH3GL1	2.44722	2.61534	2.73204	1.97187	2.32464	0.812933	0.185659	0.65551	-0.609311
AGAP2	6.4548e-05	6.54187e-05	4.48943e-05	1.9408	6.93913e-05	2.24856	0.185696	23958.6	14.5483
ABRACL	6.4548e-05	6.54187e-05	4.48943e-05	0.53431	6.93913e-05	0.619872	0.18573	6600.97	12.6885
DHRS7B	0.0378563	6.54187e-05	0.0325308	5.1994e-05	6.93913e-05	5.49174e-05	0.185761	0.00250243	-8.64245
GRK3	6.4548e-05	6.54187e-05	4.48943e-05	5.1994e-05	0.0120865	0.0104973	0.185766	129.45	7.01625
CACNA1E	6.4548e-05	6.54187e-05	4.48943e-05	5.1994e-05	0.0282953	0.0327754	0.185784	349.55	8.44936
DGCR6	0.0363707	0.0421172	4.48943e-05	5.1994e-05	6.93913e-05	5.49174e-05	0.185834	0.00224496	-8.7991
DGCR6L	0.0327337	0.0379054	4.48943e-05	5.1994e-05	6.93913e-05	5.49174e-05	0.18585	0.00249424	-8.64719
LOC102724770	0.0327337	0.0379054	4.48943e-05	5.1994e-05	6.93913e-05	5.49174e-05	0.18585	0.00249424	-8.64719
GOLGA3	0.221577	0.129726	0.20756	0.259402	0.464847	0.244181	0.185851	1.73285	0.79315
ECT2	0.0238549	6.54187e-05	0.0203773	5.1994e-05	6.93913e-05	5.49174e-05	0.185906	0.00397996	-7.97303
CDK3	0.121321	6.54187e-05	0.10379	5.1994e-05	6.93913e-05	5.49174e-05	0.185947	0.000782953	-10.3188
FRYL	6.4548e-05	6.54187e-05	0.00290339	0.0168982	0.00280421	0.0303477	0.185953	16.4999	4.04439
ZBTB16	0.535784	6.54187e-05	0.575937	0.742322	0.853135	0.583891	0.185992	1.96022	0.971017
RSBN1	6.4548e-05	6.54187e-05	4.48943e-05	0.0416944	6.93913e-05	0.0352678	0.186226	440.531	8.7831
NECAP2	6.4548e-05	6.54187e-05	4.48943e-05	5.1994e-05	0.232601	0.196448	0.1864	2453.96	11.2609
APTX	6.4548e-05	6.54187e-05	4.48943e-05	0.0710371	6.93913e-05	0.084737	0.18659	891.243	9.79967
MYO6	0.344525	0.0415244	0.126317	0.428431	0.209053	0.683092	0.186816	2.57741	1.36592
MON2	0.0700433	0.0746501	0.091123	0.022533	0.0642643	0.0667514	0.186842	0.651137	-0.618967
MYCN	0.867878	0.443521	0.600146	0.395278	0.377403	0.405966	0.186869	0.616594	-0.697607
ETV3	0.134361	0.0546123	0.0780725	0.0684843	0.0360134	0.025954	0.186873	0.4885	-1.03357
ZNF518A	6.4548e-05	6.54187e-05	4.48943e-05	0.0601333	6.93913e-05	0.0498381	0.186983	629.305	9.29761
ZC3H11B	6.4548e-05	6.54187e-05	4.48943e-05	5.1994e-05	0.865391	0.71777	0.187034	9054.13	13.1444
TAF9B	0.166778	6.54187e-05	0.201472	5.1994e-05	6.93913e-05	5.49174e-05	0.187091	0.000478673	-11.0287
ATP6V0A1	0.229502	0.647333	0.497487	0.59662	1.07434	0.642564	0.187242	1.68339	0.751371
PCDHB2	6.4548e-05	6.54187e-05	4.48943e-05	0.0440371	6.93913e-05	0.0539323	0.187554	560.667	9.131
C19orf47	0.125457	6.54187e-05	0.122337	0.122042	0.193318	0.169425	0.187635	1.95589	0.967825
MEF2C	6.4548e-05	0.0229686	0.0283268	5.1994e-05	6.93913e-05	5.49174e-05	0.18785	0.00343268	-8.18645
MEF2A	6.4548e-05	0.0251825	0.0310571	5.1994e-05	6.93913e-05	5.49174e-05	0.187857	0.00313125	-8.31904
NONO	112.411	118.667	98.2392	124.826	146.951	114.033	0.188075	1.17154	0.22841
PLEKHH2	0.613377	0.55255	0.460792	5.1994e-05	0.555263	5.49174e-05	0.188193	0.341405	-1.55044
RNMT	0.588033	0.161218	0.539368	0.472827	0.986881	0.788753	0.188282	1.74486	0.803112
MVK	6.4548e-05	6.54187e-05	4.48943e-05	5.1994e-05	0.107676	0.086554	0.188321	1111.06	10.1177
PRAMEF10	0.580579	0.466404	4.48943e-05	5.1994e-05	6.93913e-05	5.49174e-05	0.188327	0.000168384	-12.536
PRAMEF33	0.580579	0.466404	4.48943e-05	5.1994e-05	6.93913e-05	5.49174e-05	0.188327	0.000168384	-12.536
CLK2	6.4548e-05	0.0567823	0.0707918	5.1994e-05	6.93913e-05	5.49174e-05	0.188355	0.00138126	-9.49979
RPL22	133.25	157.57	121.966	108.312	134.509	98.7611	0.1884	0.8275	-0.273168
SPIN2A	6.4548e-05	6.54187e-05	4.48943e-05	0.0420423	0.0524264	5.49174e-05	0.188433	540.564	9.07832
SPIN2B	6.4548e-05	6.54187e-05	4.48943e-05	0.0342205	0.0426726	5.49174e-05	0.188442	440.053	8.78153
MED30	0.432609	6.54187e-05	4.48943e-05	0.439226	0.477791	0.346646	0.188501	2.92028	1.54611
SCRN1	4.68839	4.49198	3.5804	5.54437	5.00655	4.43455	0.188659	1.17434	0.231848
ERP29	41.9636	44.675	32.1458	48.4788	51.7876	41.7041	0.188728	1.19519	0.257245
BIN3	6.4548e-05	6.54187e-05	4.48943e-05	5.1994e-05	9.10239	7.23986	0.188756	93458.9	16.512
UAP1	0.0984069	0.16086	0.251451	0.0948673	0.0958745	0.0633482	0.188805	0.497515	-1.00719
R3HDM1	0.0119452	0.0149356	4.48943e-05	5.1994e-05	6.93913e-05	5.49174e-05	0.188974	0.00654774	-7.25479
NT5C2	6.4548e-05	6.54187e-05	4.48943e-05	0.0433607	0.0343585	5.49174e-05	0.188978	444.777	8.79694
CARD19	0.458839	0.363237	4.48943e-05	5.1994e-05	6.93913e-05	5.49174e-05	0.188984	0.000214449	-12.1871
SUGP2	4.55986	5.02362	3.79508	4.65347	6.06821	5.24776	0.189197	1.19366	0.25539
TSPYL1	6.4548e-05	6.54187e-05	4.48943e-05	0.120855	0.0951245	5.49174e-05	0.189255	1235.46	10.2708
GTF2A2	6.4548e-05	0.619819	0.486206	5.1994e-05	6.93913e-05	5.49174e-05	0.189394	0.000159393	-12.6151
GFM1	0.492932	0.66602	0.51043	0.459349	0.513495	0.338137	0.189402	0.785309	-0.348667
KCNAB1	6.4548e-05	6.54187e-05	4.48943e-05	0.100587	6.93913e-05	0.078658	0.189503	1025.47	10.0021
SPC25	0.227197	0.617864	1.00039	0.268623	0.308359	5.49174e-05	0.18973	0.312681	-1.67724
CCDC81	6.4548e-05	6.54187e-05	4.48943e-05	5.1994e-05	0.124887	0.160271	0.189741	1631.06	10.6716
HOXB4	6.4548e-05	6.54187e-05	0.037545	0.0288376	0.0499251	0.0303662	0.18995	2.89659	1.53435
HOXA4	6.4548e-05	6.54187e-05	0.032539	0.0249926	0.0432684	0.0263174	0.18996	2.89505	1.53359
SPG7	6.4548e-05	6.54187e-05	0.0395493	0.813539	0.840276	5.49174e-05	0.190014	41.681	5.38132
LOC105378947	6.4548e-05	6.54187e-05	4.48943e-05	0.608892	6.93913e-05	0.468943	0.190293	6164.35	12.5897
EPB41L3	0.41651	0.414244	0.447165	0.834616	0.723013	1.8853	0.190497	2.69417	1.42984
EHHADH	6.4548e-05	0.0986506	0.0754411	5.1994e-05	6.93913e-05	5.49174e-05	0.190647	0.00101233	-9.94811
RAVER2	6.4548e-05	6.54187e-05	4.48943e-05	0.104137	0.0796788	5.49174e-05	0.19066	1051.53	10.0383
NUP205	61.9194	53.5637	2.3385	3.21223	3.10486	2.64356	0.190708	0.0760527	-3.71686
ISCU	0.691656	1.40208	0.216408	0.0952586	0.112596	0.0894974	0.190794	0.128716	-2.95774
DTL	6.4548e-05	0.0325962	0.0429744	5.1994e-05	6.93913e-05	5.49174e-05	0.191057	0.00233096	-8.74486
GLA	0.10898	0.095769	0.0953509	5.1994e-05	6.93913e-05	0.102321	0.191114	0.341362	-1.55062
MORF4L1	1.92109	2.39524	2.17019	1.69372	1.99242	1.98889	0.191566	0.874896	-0.192816
NUDT15	0.28411	0.378056	4.48943e-05	5.1994e-05	6.93913e-05	5.49174e-05	0.191619	0.000266234	-11.875
DNAJC5	0.368412	0.460829	0.344864	1.36749	1.88106	0.417137	0.191631	3.12211	1.64252
EXOC7	0.167462	0.11287	0.111463	0.26873	0.216654	0.600255	0.191632	2.77093	1.47037
TEX15	0.36694	6.54187e-05	0.307991	0.00582354	0.00652189	5.49174e-05	0.191633	0.018371	-5.76643
USP19	6.4548e-05	0.0104049	4.48943e-05	0.00725182	0.0126907	0.0307602	0.191802	4.82225	2.26971
DET1	0.113809	6.54187e-05	0.0637936	0.161515	0.0799913	0.130956	0.191984	2.0964	1.06791
MKNK2	6.4548e-05	6.54187e-05	4.48943e-05	0.0310591	0.0415923	5.49174e-05	0.192016	415.795	8.69973
CLIP3	6.4548e-05	6.54187e-05	1.25881	0.82658	1.32737	1.47309	0.192173	2.88103	1.52658
PPP6R3	0.802653	0.771918	0.782225	0.778576	0.752942	0.706683	0.19225	0.94968	-0.0744873
SRSF4	25.9596	31.2271	22.3264	30.9279	35.6429	28.6338	0.19228	1.19734	0.259838
PLAT	2.00994	4.05708	3.80529	2.23687	2.29608	1.68388	0.192291	0.629723	-0.66721
LOC441155	6.4548e-05	6.54187e-05	4.48943e-05	5.1994e-05	0.981579	0.727664	0.19237	9775.17	13.2549
FADS2	0.838358	0.848194	0.470066	0.597541	0.269663	0.532197	0.19248	0.648887	-0.623961
NUP50	4.1822	4.03948	4.21498	2.99957	4.17607	2.99683	0.192526	0.817943	-0.289928
RHOA	7.29573	8.44114	5.15169	10.3461	10.7815	7.01364	0.192619	1.34721	0.429973
ANAPC16	6.4548e-05	0.224378	0.165103	5.1994e-05	6.93913e-05	5.49174e-05	0.192791	0.000452585	-11.1095
EPHB1	6.4548e-05	0.00399104	4.48943e-05	0.00216222	0.0397717	0.0253816	0.192823	16.4165	4.03707
GPC4	0.091202	0.067169	4.48943e-05	5.1994e-05	6.93913e-05	5.49174e-05	0.19283	0.00111291	-9.81145
METAP2	1.07714	0.969559	1.16073	0.976325	0.58647	0.942762	0.192911	0.781173	-0.356286
THAP4	0.0551614	0.0242059	0.161114	5.1994e-05	6.93913e-05	5.49174e-05	0.193019	0.000733124	-10.4137
CCNA2	0.139308	6.54187e-05	0.190068	5.1994e-05	6.93913e-05	5.49174e-05	0.19302	0.000535157	-10.8678
HMGN3	0.275311	0.655484	0.253128	0.863141	0.430106	0.755324	0.193024	1.73032	0.791042
NFXL1	0.222969	0.234594	0.22804	0.155774	0.225965	0.111549	0.193078	0.719494	-0.474945
SLC25A27	1.74192	6.54187e-05	1.27532	5.1994e-05	6.93913e-05	5.49174e-05	0.193094	5.84307e-05	-14.0629
PADI4	0.26189	0.191457	4.48943e-05	5.1994e-05	6.93913e-05	5.49174e-05	0.193212	0.000388853	-11.3285
EXOSC5	0.809334	0.932533	0.793837	0.795411	3.04957	2.88467	0.1934	2.65395	1.40814
THAP12	6.4548e-05	6.54187e-05	4.48943e-05	0.0361943	6.93913e-05	0.0263149	0.193407	357.876	8.48332
MCM3	11.9656	15.034	10.3151	9.81766	10.2577	9.33765	0.193491	0.788242	-0.343289
SMARCD1	7.32048	7.5772	8.35713	9.20753	12.3881	8.47287	0.193603	1.293	0.370724
NDN	5.05753	3.66832	4.48943e-05	5.1994e-05	6.93913e-05	5.49174e-05	0.19366	2.02045e-05	-15.595
LIG3	1.93713	1.8005	2.14669	2.06784	2.44084	2.10674	0.19372	1.12425	0.168959
CNRIP1	0.772261	0.900784	0.744572	0.573076	0.690532	0.785248	0.194102	0.847469	-0.238767
NDUFB7	0.957661	1.11422	1.03397	1.06626	6.93913e-05	5.49174e-05	0.194194	0.343347	-1.54226
ITPR2	0.0176177	6.54187e-05	0.0271446	0.582144	0.616902	5.49174e-05	0.194211	26.7491	4.74142
NR2C2	0.312566	0.299167	0.147554	0.304199	0.338666	0.422166	0.19422	1.40267	0.488179
XPNPEP3	21.721	26.5387	20.4368	21.5718	19.0787	17.3081	0.19439	0.84369	-0.245214
SLC30A1	0.0804765	6.54187e-05	0.0574911	5.1994e-05	6.93913e-05	5.49174e-05	0.194584	0.00127725	-9.61274
MAGI2	6.4548e-05	6.54187e-05	4.48943e-05	5.1994e-05	0.134041	0.18822	0.194827	1843.26	10.848
PPP1R8	5.07391	4.01159	5.70514	9.28941	6.8657	5.22792	0.195057	1.44571	0.531782
RIOK1	0.272137	0.177121	0.344603	0.199346	0.151835	0.169735	0.19507	0.656181	-0.607835
NME1	196.131	226.571	187.524	182.681	193.664	164.514	0.195107	0.886326	-0.17409
GNAI2	6.4548e-05	6.54187e-05	4.48943e-05	0.370412	6.93913e-05	0.262389	0.195136	3619.28	11.8215
RRP1B	12.5398	10.3074	8.38289	12.6363	13.4794	11.825	0.195184	1.21488	0.28081
PSMC3IP	6.4548e-05	0.589533	0.582284	5.1994e-05	6.93913e-05	0.0517085	0.195216	0.0442279	-4.4989
HNRNPUL1	4.35142	5.21675	4.41989	5.52383	4.93544	5.11533	0.195257	1.11342	0.154999
SEC61G	8.58147	9.63303	6.54648	5.9808	5.7919	7.74065	0.195541	0.788069	-0.343607
PDHB	8.18393	6.60279	5.81257	5.71369	6.17156	4.76315	0.195724	0.808203	-0.307211
FBL	31.187	34.4159	33.131	41.7254	41.1398	32.5256	0.195745	1.16871	0.224912
SLC35A1	0.182677	0.130136	0.0959217	0.0674952	0.113845	0.0858005	0.195845	0.653579	-0.613565
TMEM132A	6.4548e-05	6.54187e-05	4.48943e-05	0.0367472	6.93913e-05	0.0255571	0.196266	356.705	8.47859
RPRD1B	5.10944	6.30226	5.08442	6.08063	6.79254	5.93021	0.196409	1.13987	0.188866
APOB	0.044173	0.0417408	0.162851	5.1994e-05	6.93913e-05	0.0223196	0.196413	0.0902095	-3.47058
EIF2B1	3.53956	2.27105	2.32414	3.85081	3.69335	2.96615	0.196486	1.29203	0.369637
ATP6V0C	0.0215154	0.0149894	4.48943e-05	5.1994e-05	6.93913e-05	5.49174e-05	0.196633	0.00482365	-7.69566
SOX11	0.296084	0.355057	0.182835	0.300523	0.474686	0.389661	0.196713	1.39677	0.482091
PSMG1	0.900937	1.09113	0.700933	0.698644	0.737905	0.626254	0.196795	0.765986	-0.384611
FIG4	6.4548e-05	0.402663	0.277469	5.1994e-05	6.93913e-05	5.49174e-05	0.196992	0.000259194	-11.9137
ELOVL5	0.49266	6.54187e-05	0.359999	5.1994e-05	6.93913e-05	0.0115975	0.196994	0.0137428	-6.18518
MPG	3.97473	0.109056	6.15121	5.1994e-05	6.93913e-05	0.137779	0.196998	0.0134735	-6.21374
PRDM1	0.0919153	6.54187e-05	0.098624	0.113679	0.195878	0.0902312	0.197239	2.09747	1.06865
DNAJB14	0.384494	6.54187e-05	0.263146	5.1994e-05	6.93913e-05	5.49174e-05	0.197466	0.000272196	-11.8431
CDK4	24.7277	31.5227	24.9084	23.6754	23.3628	21.6415	0.197651	0.846238	-0.240865
STAMBP	6.4548e-05	6.54187e-05	4.48943e-05	0.0784865	0.0536068	5.49174e-05	0.197657	755.733	9.56173
CNPY4	6.4548e-05	0.333849	0.489347	5.1994e-05	6.93913e-05	5.49174e-05	0.19769	0.000214152	-12.1891
QRSL1	0.120041	6.54187e-05	0.0717331	0.217267	0.116604	0.0954668	0.197703	2.238	1.16221
DSTYK	0.0642198	0.0941612	4.48943e-05	5.1994e-05	6.93913e-05	5.49174e-05	0.197805	0.00111284	-9.81154
RTTN	0.845207	1.03295	0.893784	0.817628	0.886914	0.661416	0.197824	0.853538	-0.228473
GPATCH11	0.373175	6.54187e-05	0.252899	5.1994e-05	6.93913e-05	5.49174e-05	0.198163	0.000281571	-11.7942
SNX15	6.4548e-05	6.54187e-05	4.48943e-05	5.1994e-05	0.0717625	0.105831	0.198172	1015.92	9.98858
RPL37A	11.0732	9.54226	8.3467	11.1219	12.2347	10.2181	0.198222	1.15926	0.213199
FBLN1	0.226637	0.133912	0.214973	5.1994e-05	0.154068	0.14285	0.198228	0.516003	-0.954549
UBR5	0.024236	0.262992	0.00903225	0.12737	0.509718	0.305944	0.198258	3.18312	1.67044
SEPTIN5	2.45367	2.00921	2.20559	3.5965	2.41776	2.65024	0.198468	1.29933	0.377763
SNW1	13.3617	14.1668	11.2943	11.1953	11.1914	4.96695	0.198632	0.704578	-0.505169
SMC3	10.8426	12.1069	10.4181	9.13532	11.145	9.19679	0.198837	0.883405	-0.178853
PEX6	0.173561	6.54187e-05	0.1492	0.016689	6.93913e-05	5.49174e-05	0.199614	0.0520816	-4.26308
ZUP1	0.0234543	6.54187e-05	0.0353277	5.1994e-05	6.93913e-05	5.49174e-05	0.199639	0.00299593	-8.38278
TUBA3C	244.57	368.991	4.48943e-05	5.1994e-05	6.93913e-05	5.49174e-05	0.199791	2.87343e-07	-21.7307
TUBA3D	244.57	368.991	4.48943e-05	5.1994e-05	6.93913e-05	5.49174e-05	0.199791	2.87343e-07	-21.7307
ERC1	0.0246907	0.0492844	0.0294695	0.557818	0.140799	0.167161	0.199801	8.36948	3.06514
PRPF4B	1.95991	2.2799	1.62496	2.42207	2.29668	2.18807	0.19995	1.17768	0.235946
PCCB	0.827459	0.946655	0.649581	1.14159	0.918567	0.89913	0.199968	1.22098	0.288042
RANBP1	111.733	117.702	97.8777	108.069	83.0537	92.7906	0.199977	0.867409	-0.205216
GLUL	6.4548e-05	0.119679	0.0789085	5.1994e-05	6.93913e-05	5.49174e-05	0.200181	0.000887494	-10.138
ZNF3	0.0209568	6.54187e-05	0.0318555	5.1994e-05	6.93913e-05	5.49174e-05	0.200325	0.00333416	-8.22846
LRRC59	36.9546	44.9749	35.4171	30.3244	36.7328	33.619	0.20033	0.857939	-0.221053
WDR18	7.5305	6.64058	6.59693	7.3458	9.33298	7.55884	0.200439	1.16707	0.222885
HECTD1	0.0174869	0.0211661	0.0235611	0.0108529	0.0213116	0.0103974	0.200464	0.684119	-0.547681
PSMD12	2.0981	2.60894	2.49782	3.31155	2.51896	2.72067	0.200473	1.18686	0.247153
CDKN2A	18.7926	23.3843	17.3596	17.6154	17.1044	14.8164	0.200533	0.83203	-0.265292
TTC7B	0.32823	0.27566	4.48943e-05	5.1994e-05	0.0318674	5.49174e-05	0.200753	0.0529434	-4.23941
WTAP	3.49044	2.6715	2.89527	3.6835	3.41173	3.30469	0.200847	1.14825	0.199436
RBBP7	5.30925	5.98585	4.20419	4.00779	4.96322	3.0166	0.201225	0.773429	-0.370658
DCP1A	0.172918	0.14498	0.195528	0.203991	0.265104	0.182314	0.20152	1.26875	0.343406
LMNB2	71.7359	80.4068	63.5599	78.6428	86.5002	77.5767	0.201569	1.12525	0.170248
HMBOX1	2.51505	0.118712	0.112974	2.59579	2.71769	1.81783	0.201674	2.59628	1.37645
ACTR6	6.4548e-05	0.0997654	4.48943e-05	0.0824843	0.0662056	0.139486	0.201692	2.88537	1.52876
PAXIP1	0.0496686	0.078952	0.0582572	5.1994e-05	0.0362814	0.0578208	0.201834	0.503828	-0.988998
RAB6B	6.4548e-05	25.2234	16.1725	5.1994e-05	6.93913e-05	5.49174e-05	0.202347	4.25893e-06	-17.8411
ABHD11	1.17968	6.54187e-05	0.977257	0.0525081	6.93913e-05	0.064822	0.202582	0.0544272	-4.19953
RUNDC3A	6.4548e-05	6.54187e-05	0.0140161	0.291888	0.129146	0.0261493	0.202642	31.6118	4.98239
SMC6	0.317712	0.346606	0.451977	0.494375	0.375475	0.532394	0.203054	1.25616	0.329018
ZMAT2	1.21889	1.21944	1.09336	0.636546	1.14359	0.943661	0.203357	0.771245	-0.374739
RAB6D	6.4548e-05	1.94331	1.22856	5.1994e-05	6.93913e-05	5.49174e-05	0.203476	5.55821e-05	-14.135
SRSF9	22.7223	29.33	20.7254	28.0521	32.5398	26.8333	0.203581	1.20126	0.264552
KDM1A	6.9224	8.08524	6.02701	9.41772	8.04734	7.40199	0.203628	1.18219	0.241467
SLC39A6	0.248928	0.192851	0.207952	0.57737	0.396814	0.230044	0.204013	1.85343	0.890196
MASTL	0.0208172	0.0330743	4.48943e-05	5.1994e-05	6.93913e-05	5.49174e-05	0.204127	0.00326872	-8.25706
TTC9C	6.4548e-05	6.54187e-05	4.48943e-05	0.118591	6.93913e-05	0.0742311	0.204267	1103.12	10.1074
CLPB	2.64296	2.448	1.60582	1.51449	1.71794	1.71469	0.204403	0.738732	-0.436876
HNRNPLL	1.69798	2.24381	2.09126	2.69987	2.34415	2.08604	0.204424	1.18183	0.241025
PIK3CB	6.4548e-05	6.54187e-05	4.48943e-05	0.0404817	6.93913e-05	0.0649187	0.204563	603.164	9.23641
SYAP1	2.71958	3.38483	3.39612	2.93396	2.33455	2.88658	0.204658	0.858383	-0.220307
CDK2AP1	2.88735	1.72893	3.48908	3.64445	3.88668	3.39424	0.204684	1.34792	0.430735
TMEM59	0.0396738	6.54187e-05	0.0246988	5.1994e-05	6.93913e-05	5.49174e-05	0.204731	0.002736	-8.51372
MAEA	6.4548e-05	0.303371	0.108651	0.829795	0.145751	1.36462	0.204989	5.67882	2.50559
NPTN	0.142158	0.0881765	4.48943e-05	5.1994e-05	6.93913e-05	5.49174e-05	0.205112	0.000765272	-10.3517
CD276	6.4548e-05	6.54187e-05	4.48943e-05	0.0105596	6.93913e-05	0.0171165	0.205355	158.672	7.3099
AAGAB	1.27025	0.681469	0.661617	0.214035	0.393127	0.801825	0.205393	0.539153	-0.891234
CDK6	1.55422	1.61659	1.93561	1.29422	0.982158	1.69621	0.205423	0.777958	-0.362236
ALPL	0.299058	0.162832	0.23502	0.112667	0.1225	0.222376	0.205457	0.65653	-0.607067
MRPL54	1.91027	1.95679	1.63009	1.43818	6.93913e-05	1.43557	0.205491	0.522784	-0.935712
GARS	8.4303	9.09305	8.46238	7.95148	8.66459	7.81797	0.205506	0.940287	-0.0888271
SRGAP3	6.4548e-05	6.54187e-05	4.48943e-05	0.0262289	0.0162068	5.49174e-05	0.205543	242.997	7.92479
WASHC3	0.140389	0.15199	0.165834	0.1173	0.15405	0.0982989	0.205659	0.806717	-0.309865
CAP2	0.413829	0.470433	0.345617	0.216432	0.369154	0.361255	0.205663	0.769865	-0.377322
PGM2L1	0.0962987	0.113353	0.145767	0.0671993	6.93913e-05	0.112061	0.205682	0.504561	-0.986899
HOOK3	0.256033	0.239868	0.315984	0.300958	0.333986	0.487899	0.206228	1.38301	0.467809
NR2F1	6.4548e-05	6.54187e-05	4.48943e-05	0.0509865	0.0312149	5.49174e-05	0.206238	470.41	8.87777
CORO7	6.4548e-05	6.54187e-05	4.48943e-05	0.188008	6.93913e-05	0.30756	0.206266	2834.47	11.4689
KIDINS220	6.4548e-05	0.0150508	4.48943e-05	0.0311592	0.0208929	0.00521783	0.206338	3.77765	1.91749
VPS4A	4.17235	4.54603	3.73599	3.93069	3.83625	3.13638	0.20637	0.875463	-0.191883
NFYB	1.51219	1.30056	1.28542	1.38219	2.34091	1.87906	0.206498	1.36699	0.451003
COG1	0.100605	0.0960425	0.0750836	0.270432	0.107186	0.158414	0.206611	1.97265	0.980137
MGST3	1.15934	1.66182	1.24168	2.21583	1.58819	1.51354	0.20674	1.30883	0.388274
RBMX	92.4697	100.401	85.3494	108.599	132.995	95.6213	0.20704	1.21205	0.277445
SYN2	0.053302	0.0560979	0.0830618	0.118595	0.0787224	0.214895	0.207127	2.14179	1.09882
ADRA2A	6.4548e-05	6.54187e-05	4.48943e-05	0.0316125	6.93913e-05	0.0522922	0.207185	480.234	8.90759
WDR46	1.52104	2.3757	1.53184	2.44047	2.48623	2.03361	0.207197	1.28216	0.358578
NAA10	2.48041	2.66485	1.895	2.16182	1.99861	1.37504	0.207257	0.786259	-0.346924
PHF6	5.86552	5.00584	2.97343	2.61112	3.83284	2.78329	0.207273	0.666478	-0.585371
KCTD5	0.0905949	6.54187e-05	0.150271	5.1994e-05	6.93913e-05	5.49174e-05	0.207466	0.000731754	-10.4164
RCL1	5.07079	4.80444	3.56793	5.40327	5.60194	4.92819	0.207539	1.18524	0.245181
AP1G1	0.586487	0.649199	0.528393	0.613773	0.653422	0.783785	0.207719	1.16264	0.217399
HSCB	0.419825	0.245031	0.328505	0.253416	6.93913e-05	0.266474	0.207759	0.523435	-0.933919
PPP4C	1.05961	0.908072	1.12694	1.47396	1.05354	1.2276	0.20779	1.21342	0.279083
DDX5	47.5952	55.0911	42.8872	41.3899	42.4362	42.2365	0.207881	0.865973	-0.207607
NRM	1.03855	1.31502	1.70324	0.850123	1.31956	0.501604	0.207996	0.65847	-0.602811
GMPS	4.47848	5.06559	4.03888	3.8571	3.61952	4.39636	0.208394	0.874109	-0.194115
LSM14A	2.99042	3.78658	2.8313	3.14497	2.45404	1.88728	0.208574	0.779149	-0.360029
COLGALT2	0.228998	0.179738	0.226488	5.1994e-05	0.226286	5.49174e-05	0.208649	0.356398	-1.48844
UROD	0.238562	0.123021	0.0365838	1.52031	0.0770599	1.17441	0.208841	6.96135	2.79937
BNIP3L	6.4548e-05	6.54187e-05	4.48943e-05	0.1856	6.93913e-05	0.110055	0.208909	1691.2	10.7238
NUDT16L1	0.475437	0.551056	0.996621	0.785027	1.00361	1.12186	0.209621	1.43862	0.524686
PDS5A	4.46556	4.0599	4.23948	3.00287	4.31716	3.32641	0.210018	0.834037	-0.261817
ZRANB2	1.78568	1.47074	2.33032	0.198179	1.34026	1.65451	0.210037	0.571521	-0.807122
TMEM68	6.4548e-05	6.54187e-05	4.48943e-05	0.407491	6.93913e-05	0.238543	0.210064	3694.95	11.8513
TUT7	0.0207473	6.54187e-05	0.0174296	0.020529	0.0247984	0.0272277	0.210295	1.89725	0.923908
RUFY2	6.4548e-05	6.54187e-05	4.48943e-05	0.0211299	6.93913e-05	0.036211	0.210309	328.32	8.35896
COX14	6.4548e-05	6.54187e-05	4.48943e-05	0.335183	0.57433	5.49174e-05	0.210354	5201.67	12.3448
KDELC1	0.294993	0.579111	1.05838	0.149948	0.359075	0.229591	0.210518	0.382209	-1.38756
ARGLU1	7.42416	4.60652	6.61951	8.11581	10.6188	6.54378	0.210649	1.3554	0.438716
FNDC11	14.5373	6.38775	0.974436	5.1994e-05	0.423304	5.49174e-05	0.210868	0.0193342	-5.6927
HSPA4L	1.24039	1.42163	1.02969	1.05919	0.986068	1.03592	0.211004	0.83462	-0.260809
ARFGAP1	0.733502	0.649431	0.485913	0.612143	0.929792	1.12662	0.211201	1.42792	0.513912
ZC3H13	0.404437	0.361655	0.178503	0.488923	0.360786	0.468928	0.211239	1.39598	0.481281
HJURP	0.12416	0.214984	4.48943e-05	5.1994e-05	6.93913e-05	5.49174e-05	0.211347	0.000519777	-10.9098
WDR3	2.48604	2.84426	2.70505	2.60232	3.6618	3.87256	0.211491	1.26151	0.335153
C2orf80	6.4548e-05	6.54187e-05	8.35396	7.89488	8.07518	7.50826	0.211569	2.8104	1.49077
INTS7	0.132313	0.166731	0.104949	0.141711	0.0441523	0.0406286	0.211835	0.560633	-0.834871
CD3EAP	1.96647	1.64879	1.68524	1.1698	1.4737	1.74996	0.211895	0.828877	-0.270769
NXT1	6.4548e-05	0.374539	0.170689	0.449651	1.42623	0.42245	0.212314	4.21486	2.07548
ECSIT	0.585227	0.555442	4.48943e-05	5.1994e-05	0.121292	5.49174e-05	0.212358	0.106423	-3.23211
MTHFSD	6.4548e-05	6.54187e-05	0.0148704	0.118185	0.175138	5.49174e-05	0.21282	19.558	4.28969
HNRNPH2	16.2424	14.662	16.3224	7.69299	15.3696	12.2815	0.213176	0.74839	-0.418138
SLC39A11	0.277889	0.37438	0.3673	0.336624	0.446435	0.507887	0.213257	1.26617	0.34047
TOMM22	25.0494	24.7912	20.3464	21.3059	20.5937	20.1419	0.213275	0.883946	-0.17797
FOXP4	0.0455014	6.54187e-05	0.0270128	0.0293613	0.0512376	0.0721065	0.213649	2.10397	1.07312
VAMP5	5.37438	4.89309	5.49857	5.78105	7.45873	5.62788	0.213811	1.19673	0.259095
TXNDC9	0.438287	1.01206	0.4028	0.419994	0.281117	0.109179	0.213953	0.437251	-1.19347
RBM34	4.06496	3.77686	3.78149	3.59012	3.59374	3.86034	0.214008	0.950176	-0.0737337
VAMP7	0.336171	0.255506	0.358438	0.190568	0.133484	0.324325	0.214071	0.68242	-0.551268
NEMP1	0.26606	0.13912	0.161432	0.24567	0.503892	0.259867	0.214083	1.78152	0.833108
CPSF3	1.86801	2.0433	2.21668	2.23088	2.24693	2.18774	0.21429	1.08772	0.121309
ATP6V1G2	6.4548e-05	0.741099	0.41426	5.1994e-05	6.93913e-05	5.49174e-05	0.214337	0.000152587	-12.6781
USP5	3.86771	5.01522	4.21746	5.43411	5.02211	4.54882	0.214876	1.14539	0.195837
API5	11.9901	16.0854	13.311	16.6141	16.4004	14.7442	0.214921	1.15397	0.206605
TAS2R42	1.4154	6.26462	8.09673	5.09867	60.5401	35.9435	0.215017	6.43873	2.68678
ALG5	2.27088	1.27575	1.58804	1.68446	0.904951	0.678668	0.215583	0.636472	-0.651832
BCCIP	6.4548e-05	0.225617	0.144109	0.0168947	6.93913e-05	5.49174e-05	0.215773	0.0460234	-4.44149
TRMT112	6.51895	4.76735	4.63063	3.81114	4.51443	4.40351	0.215989	0.799719	-0.322435
EIF3M	3.3595	4.46018	2.90221	2.34794	3.005	2.94254	0.216108	0.773695	-0.370163
CXXC1	0.22051	0.125466	0.228524	0.0770586	6.93913e-05	0.195262	0.216828	0.474134	-1.07663
RAB5B	3.24296	4.43072	3.22617	3.49388	6.04866	5.39348	0.216885	1.3703	0.454488
DNAJA2	8.00838	8.09892	7.17078	7.92999	5.94602	5.92513	0.217141	0.850635	-0.233388
NDUFA7	1.00121	6.54187e-05	0.519258	0.996969	1.11322	0.938327	0.217433	2.0049	1.00353
COG5	0.0477421	0.0649103	0.0807217	0.572547	0.1237	0.221728	0.217801	4.74715	2.24706
YWHAQ	126.892	97.1621	83.8381	132.315	133.01	110.189	0.217806	1.21963	0.286439
HIP1	0.0822321	0.0377723	0.126087	0.12336	0.216985	0.498581	0.217819	3.409	1.76935
TGOLN2	0.146512	0.171751	0.202574	0.183942	0.432521	0.283781	0.218114	1.72845	0.789482
BRMS1	0.16175	0.239476	0.16389	0.206543	6.93913e-05	5.49174e-05	0.21817	0.365707	-1.45124
PTP4A2	0.0362788	6.54187e-05	4.48943e-05	0.205868	6.93913e-05	0.157729	0.218175	9.99383	3.32104
PTP4A1	0.0389661	6.54187e-05	4.48943e-05	0.221117	6.93913e-05	0.169413	0.218179	9.99579	3.32132
ASXL3	0.131826	0.117622	0.149428	0.0972523	6.93913e-05	0.114747	0.218238	0.531666	-0.911408
FAT3	0.168751	0.113017	0.0483295	0.0479517	0.0553481	0.0424334	0.218314	0.441485	-1.17956
TMCO1	1.71477	0.367196	0.351757	1.48496	3.06625	1.16477	0.218575	2.34865	1.23183
TOMM6	18.1356	15.6163	12.811	13.0398	14.5682	9.98033	0.218596	0.807259	-0.308896
PLCB2	6.4548e-05	6.54187e-05	0.0630098	0.049399	0.226111	0.0745726	0.218695	5.54457	2.47107
SND1	17.5246	18.0671	14.7802	14.0795	16.4593	14.159	0.218808	0.887356	-0.172416
MSI2	8.065	9.92305	9.52786	9.97569	10.2724	10.2439	0.218861	1.10816	0.148163
SPTLC1	1.18263	1.27178	1.64502	1.18268	1.00074	1.17966	0.218879	0.82038	-0.285636
UBA5	0.712554	0.59247	0.581491	0.8434	0.812152	0.612848	0.218967	1.20243	0.265951
ARRB1	0.34615	0.416251	0.355375	0.376039	6.93913e-05	0.171438	0.219083	0.489853	-1.02958
SCPEP1	0.156458	0.0751174	4.48943e-05	0.162815	0.183121	0.120267	0.219091	2.01279	1.0092
SLK	0.299647	0.172371	0.261976	0.257436	6.93913e-05	0.0796826	0.219404	0.459388	-1.12221
BAZ2A	0.791473	0.698236	0.79196	0.735448	1.03181	1.0093	0.219428	1.2169	0.28321
TGFB2	6.4548e-05	6.54187e-05	4.48943e-05	0.0758039	6.93913e-05	0.0400877	0.219712	663.161	9.37322
CCDC43	1.78113	3.06447	1.53584	0.679276	1.67045	1.49492	0.219783	0.602472	-0.731033
ZRANB3	6.4548e-05	6.54187e-05	4.48943e-05	5.1994e-05	0.596648	0.315269	0.219814	5215.4	12.3486
HEXIM1	0.269444	0.72819	0.646256	0.396237	0.168316	0.344084	0.219849	0.552736	-0.855337
FAM136A	6.4548e-05	0.301725	0.636641	0.402729	0.762993	0.75715	0.219958	2.04903	1.03494
PRPF31	1.98016	1.69481	1.15438	1.91976	1.92156	2.24397	0.219984	1.26006	0.333495
KATNA1	0.472496	1.42479	3.05466	0.322223	0.54874	0.12494	0.220102	0.201113	-2.31392
GSTM2	6.4548e-05	6.54187e-05	0.757875	1.65522	0.759634	0.378695	0.220181	3.68539	1.88182
GNL3L	0.885615	0.499526	0.403446	0.366789	0.365247	0.285193	0.220316	0.568734	-0.814175
RBM42	0.821745	1.07608	1.78691	1.42445	1.74294	2.05438	0.220521	1.41713	0.502976
HSPA6	111.918	100.58	80.3596	71.2667	93.6199	77.5638	0.220653	0.827879	-0.272507
GPALPP1	6.4548e-05	6.54187e-05	0.0641646	0.256941	6.93913e-05	0.334839	0.220718	9.20528	3.20246
PSMC4	5.01168	3.85336	4.72322	4.78074	7.31872	5.42974	0.22088	1.29002	0.367399
MED6	6.4548e-05	0.0667211	4.48943e-05	5.1994e-05	0.278022	0.241837	0.221052	7.77956	2.95969
DPYSL3	8.45932	6.34277	7.22327	8.23606	9.28867	7.8338	0.221076	1.15133	0.203305
FIP1L1	3.19235	3.71975	2.70496	3.6824	4.29522	3.3739	0.221313	1.18035	0.239216
PRIM1	0.955736	1.02275	0.396266	0.551878	0.406997	0.386568	0.221496	0.566562	-0.819695
MUSK	6.4548e-05	0.0505043	4.48943e-05	0.186774	0.229534	5.49174e-05	0.221542	8.22628	3.04024
ATG5	0.1243	6.54187e-05	4.48943e-05	0.50381	6.93913e-05	0.443581	0.221574	7.61562	2.92896
PHPT1	0.389713	6.54187e-05	0.57837	0.708228	0.806352	0.387794	0.221609	1.96496	0.9745
MRPS31	1.4202	1.71377	1.5767	1.36754	1.55609	1.16057	0.221762	0.867009	-0.205881
UHRF1BP1L	0.00694133	0.0310907	0.00563109	5.1994e-05	6.93913e-05	5.49174e-05	0.221985	0.00403779	-7.95222
EMG1	4.87577	5.82762	4.11143	5.46786	6.93522	5.4429	0.222312	1.2046	0.268558
CBX4	6.4548e-05	1.23769	2.1331	0.0578008	0.0245353	0.0436039	0.222354	0.0373614	-4.74231
LEMD2	0.658146	0.306772	0.644174	0.825895	0.598029	0.791433	0.222461	1.37677	0.461292
TSNAXIP1	0.0312591	6.54187e-05	4.48943e-05	0.628866	0.290859	0.0258282	0.222548	30.1425	4.91373
GMFB	6.59857	6.03406	4.84875	4.53275	4.95443	5.33965	0.222687	0.84815	-0.237609
RNF13	6.4548e-05	0.264403	0.200333	0.0528522	6.93913e-05	5.49174e-05	0.223121	0.113977	-3.13318
RAD21	4.46604	4.99538	3.94866	3.22708	4.50261	3.55372	0.223241	0.841412	-0.249115
TRIP10	0.0236167	0.0357444	4.48943e-05	0.0472495	0.0343169	0.0316526	0.223791	1.90585	0.930436
KIAA1549	0.215155	0.109339	4.48943e-05	5.1994e-05	6.93913e-05	5.49174e-05	0.223794	0.00054324	-10.8461
UBE3A	0.802597	1.0945	0.643336	0.586731	0.745465	0.529361	0.224372	0.732772	-0.448563
STX7	6.4548e-05	6.54187e-05	0.078183	0.293015	0.39627	5.49174e-05	0.224636	8.80237	3.13789
EIPR1	0.0570337	0.190065	0.0627646	0.618977	0.0505572	0.593977	0.224687	4.07765	2.02774
NDUFS5	1.20258	0.625574	1.34746	1.82609	1.31043	1.26924	0.225251	1.38738	0.472358
URB2	0.280491	0.274693	0.274079	0.260304	0.238556	0.27539	0.225547	0.93366	-0.0990313
MRM3	0.579211	0.528884	0.381406	0.561462	1.12073	0.676383	0.225573	1.58346	0.663085
GLMN	6.4548e-05	0.169273	0.134366	0.192354	0.191005	0.188102	0.225643	1.88164	0.911989
NCBP3	1.29309	0.492545	0.640951	0.819951	1.43412	1.93426	0.225719	1.72602	0.787449
TM9SF3	0.547092	0.56017	0.577528	0.40448	0.397749	0.578106	0.225821	0.819292	-0.287551
STK39	0.102948	0.168441	0.0857872	0.313005	0.102089	0.268967	0.225964	1.91519	0.93749
TBC1D8B	0.235995	0.275831	0.247144	0.242182	0.223516	0.232767	0.226061	0.920281	-0.119854
ANLN	0.0308351	0.0187421	0.125359	5.1994e-05	6.93913e-05	5.49174e-05	0.226069	0.00100781	-9.95456
OR1M1	0.504477	0.65923	0.578891	0.611758	0.252104	0.314663	0.226303	0.676303	-0.564258
UBASH3B	0.634677	0.680775	0.441746	0.412326	0.577935	0.275965	0.226328	0.720594	-0.472741
UBQLN2	2.83394	3.24885	2.54862	3.62843	2.93863	3.28271	0.226737	1.14115	0.190494
UBFD1	0.617831	0.895703	0.355649	0.844362	0.91089	0.915862	0.226749	1.42903	0.515034
RAPGEF1	0.226982	6.54187e-05	0.111493	5.1994e-05	6.93913e-05	5.49174e-05	0.22726	0.000520774	-10.9071
ADD2	0.895892	0.541849	0.753389	0.462349	0.636579	0.567829	0.227298	0.760684	-0.394631
UTP25	5.03751	5.21369	3.74762	4.63647	7.20998	6.02691	0.227574	1.27678	0.352506
MOGS	0.663905	0.790793	0.668797	0.763917	2.65592	1.5313	0.22786	2.3316	1.22132
UQCRFS1	11.7866	16.5635	10.1032	9.08482	9.80676	9.63449	0.228251	0.741838	-0.430824
NTMT1	1.24371	1.83648	1.58011	1.31717	1.4235	0.986442	0.22833	0.799758	-0.322364
CCDC154	0.0888052	0.0836853	4.48943e-05	5.1994e-05	6.93913e-05	0.0268384	0.228436	0.156257	-2.67801
RPS12	36.6341	52.9545	32.3478	30.701	33.6407	25.8863	0.228523	0.739959	-0.434483
ZCCHC8	8.08792	8.31299	7.00863	9.63847	8.15915	8.27497	0.228912	1.11376	0.155438
CYFIP1	1.24734	1.43507	1.12081	1.99885	1.39557	1.41167	0.229406	1.26369	0.337641
HSPBP1	0.217235	0.229189	0.336235	0.324346	0.343197	0.305907	0.229961	1.24377	0.314722
CSTF2	4.70043	6.62884	4.74771	6.69934	6.5676	6.00568	0.22998	1.19877	0.261556
ARSB	0.0677284	0.0324301	4.48943e-05	5.1994e-05	6.93913e-05	5.49174e-05	0.230134	0.00175945	-9.15066
TPMT	6.4548e-05	6.54187e-05	0.0408849	0.127379	6.93913e-05	0.125076	0.230299	6.15691	2.62221
RPL23A	114.019	119.419	99.9385	98.5074	109.946	90.9795	0.230716	0.898182	-0.15492
TNPO2	0.366687	0.727715	0.593801	1.13645	0.508832	1.51507	0.230818	1.87203	0.9046
DNAJC19	5.34116	0.497269	4.385	0.74513	1.52596	0.468108	0.230873	0.267933	-1.90006
HSPA8	304.969	333.901	270.078	262.206	292.518	260.046	0.230901	0.896388	-0.157804
IFRD1	0.0185482	0.00977533	0.0147912	5.1994e-05	6.93913e-05	0.0160838	0.230919	0.375862	-1.41173
HBA1	14.6545	17.9114	16.2586	19.7239	23.7816	16.2482	0.231052	1.22385	0.291422
HBA2	14.6545	17.9114	16.2586	19.7239	23.7816	16.2482	0.231052	1.22385	0.291422
ARHGEF28	0.178577	6.54187e-05	0.00445759	0.117712	0.182546	0.177485	0.231177	2.60919	1.3836
COIL	1.49954	1.36063	1.18353	1.49544	1.48151	2.11457	0.231218	1.25913	0.332422
CDC23	0.324631	0.46868	1.21687	0.370362	0.214694	0.0407192	0.231654	0.311303	-1.68361
RPL23	54.4971	56.9393	45.0751	35.3381	53.204	40.0152	0.231866	0.821391	-0.283858
DNAJC2	0.331926	0.358663	0.705207	0.515766	0.788717	1.395	0.231973	1.93401	0.951594
RBM33	1.08611	0.663493	0.141809	0.0819537	0.166754	0.266262	0.23213	0.272268	-1.8769
PFAS	4.1136	5.21035	4.14176	3.97698	4.01627	3.66656	0.232283	0.865889	-0.207747
HDGFL2	2.6916	2.80502	2.35667	2.8422	3.25355	2.68182	0.232349	1.11769	0.160526
ACTN4	9.34145	9.45603	6.99019	6.70255	6.57934	8.29674	0.232364	0.836781	-0.257078
RPL15	52.9391	52.1235	46.1555	58.3188	57.607	49.9177	0.232379	1.09672	0.133192
GPATCH8	0.0546324	6.54187e-05	0.0560719	0.0103391	6.93913e-05	0.00734787	0.232449	0.160299	-2.64116
ILF2	78.4501	98.7746	78.5551	100.313	100.342	89.2702	0.233108	1.1335	0.180781
BRCA2	0.025699	0.0120034	4.48943e-05	5.1994e-05	6.93913e-05	5.49174e-05	0.233132	0.00467061	-7.74217
MPV17	6.4548e-05	6.54187e-05	0.227278	0.144364	0.254436	0.206338	0.233197	2.66102	1.41198
SYNE2	0.822415	0.745324	0.775297	0.875532	1.00713	1.62169	0.233503	1.49565	0.580768
NME1-NME2	120.251	120.187	118.513	116.86	116.851	104.511	0.23357	0.942254	-0.0858125
LRRCC1	6.4548e-05	6.54187e-05	0.183771	0.138112	0.177915	0.17477	0.233651	2.66881	1.4162
MACF1	0.470613	0.440311	0.589625	1.14827	0.418552	1.29194	0.233828	1.90514	0.9299
STK3	0.084653	0.050739	4.48943e-05	5.1994e-05	6.93913e-05	0.0118388	0.234062	0.0883079	-3.50131
KLHL41	6.4548e-05	0.261555	0.144882	5.1994e-05	6.93913e-05	0.0256728	0.234298	0.0634542	-3.97814
TPP1	0.157402	0.118516	0.351594	0.371403	0.228589	0.637408	0.234391	1.97192	0.979598
TRIM27	0.28216	0.0735023	0.18295	0.157947	0.058405	5.49174e-05	0.234423	0.401785	-1.3155
CDS2	1.38676	1.3508	1.57648	1.61228	2.45551	1.63137	0.234561	1.32107	0.401711
EPHX1	0.0525113	0.0532539	0.0583753	5.1994e-05	6.93913e-05	0.0612962	0.234744	0.374177	-1.41821
FNBP1L	0.340192	0.285368	0.492721	0.497561	0.386437	0.651112	0.234814	1.37274	0.457059
MRPL48	0.920947	0.30319	0.136595	0.878006	0.880391	0.800636	0.235061	1.88063	0.911215
CACHD1	6.4548e-05	6.54187e-05	0.00409186	0.0112589	6.93913e-05	0.0137894	0.235231	5.94948	2.57276
QARS	1.06632	0.882801	1.15066	0.736656	1.04977	0.783982	0.23526	0.829222	-0.27017
RPS7	29.2212	27.9696	25.5952	29.5171	43.4248	31.47	0.235286	1.26123	0.334828
CHTOP	20.0467	19.4144	15.3642	21.588	23.6503	18.4285	0.235302	1.16127	0.215702
TIPIN	2.03727	0.600296	0.512424	0.11308	0.281383	0.275742	0.235393	0.212764	-2.23267
IPO13	6.4548e-05	6.54187e-05	0.0385109	0.0577325	0.0672909	0.00858395	0.235489	3.45767	1.7898
NCLN	3.57774	1.21687	1.344	0.856174	0.53765	0.908976	0.235489	0.375134	-1.41452
GPRIN3	0.0341565	0.0178055	0.025375	0.0707188	0.101407	0.021348	0.235859	2.5017	1.32291
DHX16	0.360169	0.253978	0.413316	0.349725	0.621484	0.456294	0.235905	1.38935	0.474409
GCLM	6.4548e-05	0.17581	0.147665	0.197536	0.169322	0.226418	0.235966	1.8337	0.874759
SLC25A5	43.279	46.9337	40.4977	41.8373	41.6199	37.0395	0.236323	0.921859	-0.117381
PTBP2	3.36026	6.77159	4.39932	3.5856	3.37696	2.58432	0.236793	0.656993	-0.60605
SIPA1L3	0.0681499	0.301381	0.177001	5.1994e-05	0.174135	5.49174e-05	0.236804	0.318814	-1.64921
BEND3	6.4548e-05	6.54187e-05	4.48943e-05	0.0449112	6.93913e-05	0.100014	0.236826	829.2	9.69558
TMCO2	6.4548e-05	0.992284	2.21077	5.1994e-05	6.93913e-05	5.49174e-05	0.23686	5.5041e-05	-14.1491
SAP18	15.0227	12.8984	13.7661	17.6955	16.9069	13.4862	0.236928	1.15356	0.20609
MAPK7	0.0721884	6.54187e-05	0.0470837	5.1994e-05	6.93913e-05	0.0145133	0.237077	0.122632	-3.02759
PAN3	0.0981689	6.54187e-05	0.219126	5.1994e-05	6.93913e-05	5.49174e-05	0.23708	0.000555529	-10.8138
PFDN4	15.3131	16.9313	12.4077	13.5714	8.09034	13.4847	0.237112	0.787118	-0.345348
GPT2	0.0119493	0.0617223	0.0106566	5.1994e-05	6.93913e-05	5.49174e-05	0.237131	0.00209067	-8.90182
SCYL2	0.120458	6.54187e-05	0.110651	5.1994e-05	6.93913e-05	0.0409469	0.237203	0.17765	-2.49289
NARS	5.45315	7.62838	5.52276	7.30748	7.77589	7.04047	0.237237	1.18918	0.249966
SATB2	6.4548e-05	6.54187e-05	0.0613749	0.0283888	0.113751	0.273025	0.237313	6.75011	2.75491
DKC1	16.4519	15.623	12.44	18.1772	19.5375	14.702	0.237416	1.17751	0.235733
BTAF1	0.150497	0.16058	0.234267	0.0271862	0.0906015	0.190239	0.237615	0.564829	-0.824114
PPIP5K2	0.200056	0.113672	0.145562	0.102041	0.0484268	0.148588	0.237734	0.651126	-0.618992
FBXO38	6.4548e-05	0.00519259	4.48943e-05	0.0229895	6.93913e-05	0.0155255	0.238022	7.27728	2.8634
MLKL	0.340144	0.533857	0.404921	0.313623	0.383005	5.49174e-05	0.238067	0.544743	-0.876353
POLR2C	2.73575	3.27215	3.03623	3.48948	3.04297	4.2571	0.238115	1.19299	0.25458
SEC61B	13.5009	10.813	11.6936	5.33885	11.6302	9.83814	0.238287	0.74449	-0.425676
SACM1L	1.2987	1.34956	1.33907	1.37275	1.625	1.39115	0.238389	1.10071	0.138431
TBX3	6.4548e-05	0.058082	4.48943e-05	5.1994e-05	0.160302	0.217285	0.238571	6.4896	2.69813
TAOK2	0.0368993	1.58065	1.09528	5.1994e-05	0.416601	0.0564639	0.23861	0.1744	-2.51953
PAPSS1	2.43429	2.4643	2.59229	3.75481	2.53046	2.97935	0.238626	1.23679	0.306597
SLC4A7	0.0518123	0.101356	0.051559	0.0635359	6.93913e-05	0.0381017	0.238886	0.496792	-1.00929
ENO3	8.52819	12.0624	11.6358	13.715	13.3152	11.0407	0.239252	1.18135	0.240439
BCL2L13	2.99882	2.63903	2.05201	1.93738	2.17697	2.22429	0.239365	0.824286	-0.278783
GOLT1B	0.464347	0.709709	0.408166	0.495051	6.93913e-05	0.345746	0.239579	0.531446	-0.912004
TSSK3	6.4548e-05	0.278667	4.48943e-05	0.316063	0.122234	0.319611	0.239784	2.7187	1.44292
PLPBP	1.15601	1.50266	1.28452	0.908858	1.3386	1.00662	0.239804	0.82524	-0.277114
PSMB7	8.39755	8.39811	8.26775	9.74354	9.10651	8.29181	0.240039	1.08293	0.114937
USP15	0.58006	0.488481	0.306007	0.675016	0.706117	0.457379	0.240555	1.33754	0.419581
CRLF3	0.294424	0.191901	0.185191	0.351971	0.3041	0.225935	0.240825	1.31345	0.393365
RPL34	31.607	24.4555	24.2653	33.7276	29.7523	28.9625	0.240838	1.15082	0.202656
C17orf97	0.350618	0.151791	4.48943e-05	5.1994e-05	6.93913e-05	5.49174e-05	0.240839	0.000350883	-11.4767
NXF1	3.23617	4.7835	2.67261	4.9049	5.10306	3.85204	0.240845	1.29626	0.374358
PIGT	0.186598	0.0906157	0.134175	0.0337433	0.121644	0.0981817	0.240871	0.616374	-0.698122
DHRS7	0.570163	1.12796	0.511997	0.402757	0.368887	0.473666	0.241248	0.563457	-0.827621
LAP3	3.85423	6.88833	4.11268	3.44785	3.54006	3.09142	0.241314	0.678503	-0.559572
PDRG1	0.661841	0.803692	0.641103	0.439259	0.22857	0.730604	0.241399	0.663823	-0.59113
DAP3	1.94381	1.62187	1.56192	1.95649	2.13886	1.7258	0.241643	1.13526	0.18302
CNTNAP5	6.4548e-05	6.54187e-05	4.48943e-05	0.028623	6.93913e-05	0.0667907	0.241947	546.052	9.09289
SMC5	0.178289	0.226686	0.223563	0.442585	0.289299	0.218856	0.241959	1.51262	0.597051
ADA	0.112786	0.131216	0.0651287	0.274028	0.123964	0.141494	0.242055	1.74517	0.803368
PNPO	2.98209	1.73393	1.44541	1.10255	1.42321	1.33173	0.242179	0.626069	-0.675606
SLTM	4.92928	4.47118	4.20247	8.48297	5.69294	4.82164	0.242431	1.39658	0.481897
PI4KA	0.0856198	0.0404886	0.100853	0.0761346	0.00782304	0.0318397	0.242454	0.510208	-0.970843
IKBKG	0.0657014	0.0565558	0.118387	0.200805	0.0797448	0.132569	0.243071	1.71672	0.779657
SMG7	0.0281427	0.00643198	0.0250282	0.020264	6.93913e-05	5.49174e-05	0.243089	0.34207	-1.54764
HSPA2	3.48568	2.23677	2.99539	1.85814	2.42803	2.61417	0.243138	0.791519	-0.337305
ATP5IF1	5.60576	6.35492	5.43361	6.71912	6.58838	5.76987	0.243314	1.09676	0.133249
SCAF1	0.188138	0.0975761	4.48943e-05	0.227725	0.177307	0.144184	0.243627	1.92195	0.942575
PPFIA3	0.0587094	0.029164	0.0114926	0.302081	0.158882	0.0262212	0.243954	4.90292	2.29364
RBBP6	0.308243	0.242328	0.362119	0.909696	1.28478	0.227986	0.24429	2.6542	1.40827
ACTB	6.4548e-05	639.002	470.044	778.673	682.736	570.642	0.244297	1.83225	0.873618
MORC2	0.386804	0.419202	0.510785	0.322509	0.445267	0.322922	0.244506	0.8283	-0.271775
RANBP9	0.184095	0.106718	0.290479	0.432823	0.201271	0.30046	0.244585	1.60772	0.685015
PAICS	50.216	59.5453	49.1616	50.1578	48.8097	43.5902	0.244648	0.897025	-0.15678
E4F1	0.0200398	6.54187e-05	0.016055	0.099294	0.0176106	0.0379756	0.244671	4.28317	2.09868
MAX	2.07906	1.72621	3.18987	4.43374	3.16371	2.43114	0.244685	1.43365	0.519694
CTH	0.809618	1.50817	0.98718	0.789481	0.604129	0.899976	0.244791	0.693981	-0.527031
KRT78	6.4548e-05	6.54187e-05	0.0154628	0.0200634	0.0386884	0.143435	0.245359	12.9667	3.69674
PQBP1	4.53404	6.28963	5.05576	4.53374	4.82084	1.7422	0.245706	0.698815	-0.517018
TMTC1	1.37328	6.54187e-05	0.568394	5.1994e-05	6.93913e-05	5.49174e-05	0.245744	9.07963e-05	-13.427
TRIOBP	6.4548e-05	0.0684279	0.0283425	5.1994e-05	6.93913e-05	5.49174e-05	0.24575	0.00182065	-9.10133
MRGBP	0.328596	0.475586	0.354519	0.904535	0.579687	0.393088	0.245787	1.62019	0.696159
RBM23	0.151897	0.477308	0.0480312	5.1994e-05	0.0497303	5.49174e-05	0.245963	0.0735891	-3.76436
CCDC85C	6.4548e-05	0.111865	4.48943e-05	0.0820096	0.108502	0.101369	0.246014	2.60667	1.38221
FAM120A	0.326821	1.25129	1.09328	1.11642	1.35899	1.57266	0.246231	1.51534	0.599641
SS18L2	0.24623	0.181194	0.173693	5.1994e-05	0.158302	0.174941	0.246243	0.55446	-0.850844
RALY	27.1246	33.706	24.6894	33.8031	42.8898	29.1119	0.246317	1.23719	0.307073
KIF2A	2.23921	3.45903	1.66715	1.57186	1.8817	1.3732	0.246422	0.655329	-0.609708
EMC1	1.06312	0.727233	0.955937	0.576822	0.844993	0.79688	0.246463	0.807888	-0.307773
PLS3	0.423626	0.288809	4.48943e-05	0.0407445	0.0265367	0.0379307	0.246536	0.14767	-2.75955
DLX6	0.661641	0.528231	0.456195	0.442297	0.531724	0.262261	0.246541	0.751052	-0.413015
GLYR1	2.38661	2.69701	3.41545	2.83775	4.07204	3.50479	0.246741	1.22538	0.293227
TSC22D1	0.0986312	6.54187e-05	0.0137166	0.167567	1.43203	0.398574	0.246783	17.7752	4.1518
AKAP13	0.222908	0.328973	0.487951	0.225443	0.0865217	0.313671	0.246895	0.60167	-0.732956
RAB30	0.193956	0.151506	4.48943e-05	0.28732	0.21774	0.140332	0.247008	1.86795	0.901459
ACTBL2	413.406	647.796	128.893	103.325	107.331	261.122	0.247051	0.396421	-1.3349
NSMCE3	1.19296	0.778588	0.672972	0.600039	0.436321	0.810499	0.24739	0.698372	-0.517933
ANKS1B	0.265793	0.212307	0.197191	5.1994e-05	0.256298	0.0332016	0.247475	0.428781	-1.22169
CHUK	6.4548e-05	0.0496745	4.48943e-05	0.0658676	0.229598	0.0392809	0.247549	6.72399	2.74932
LSM7	4.32835	3.68509	4.19121	3.34567	4.07869	3.59957	0.247667	0.903257	-0.146791
CSK	0.412084	0.437129	0.291196	0.337645	0.277005	0.310369	0.247773	0.811129	-0.301996
HSPA14	0.459801	0.226931	0.965715	0.848394	1.05034	0.793706	0.248442	1.62937	0.704312
CNOT3	0.092062	0.197186	0.284257	0.403762	0.167368	0.394301	0.248496	1.68339	0.751367
NFASC	6.4548e-05	6.54187e-05	4.48943e-05	0.0512017	0.00963032	0.00777399	0.248889	392.346	8.61598
FBLL1	13.7625	16.2454	11.1398	17.4448	16.8935	14.1874	0.249086	1.17931	0.237937
NDUFA12	13.8637	8.90199	0.261205	11.0486	32.1477	12.7896	0.249562	2.43133	1.28174
CLPTM1	0.120078	6.54187e-05	0.023728	0.049143	0.128599	0.178415	0.249584	2.47553	1.30773
FRMD3	0.356333	0.386779	0.379482	0.14622	0.374945	0.282972	0.249868	0.716321	-0.481322
G3BP2	2.6124	3.66168	3.23537	4.16417	6.02748	3.22703	0.249926	1.41109	0.496809
GTF2I	17.4232	18.3955	16.2053	17.488	21.3216	18.6923	0.250075	1.1053	0.144432
COA4	5.25183	4.58459	4.22409	3.91678	3.83297	4.68063	0.250791	0.884064	-0.177777
ZMIZ2	6.4548e-05	6.54187e-05	4.48943e-05	5.1994e-05	0.0663009	0.167549	0.250796	1337.64	10.3855
NHSL2	0.0025181	0.0126818	4.48943e-05	5.1994e-05	0.0424476	0.0342831	0.250968	5.03664	2.33246
NOP2	8.03984	9.67709	8.45109	8.81902	12.2702	9.93042	0.251062	1.1854	0.245378
POLE	0.218369	0.0662205	0.0302738	0.00544256	0.0198455	0.013503	0.251092	0.1232	-3.02092
OXSM	0.0348164	6.54187e-05	4.48943e-05	0.294616	6.93913e-05	0.145821	0.251484	12.6123	3.65676
AKR1A1	11.6445	14.3407	8.20079	15.2741	13.4496	13.8629	0.251628	1.24574	0.316998
RRP12	1.55022	1.19044	1.31523	1.47911	1.62459	1.45548	0.251761	1.12409	0.168759
CDC5L	10.9439	10.6987	7.94422	11.5431	10.0769	13.6492	0.25182	1.19206	0.253455
NPM3	7.04488	2.56995	2.81536	6.15846	7.15846	5.98343	0.252199	1.5527	0.634779
SLC12A7	0.201636	0.235123	0.210901	0.221335	0.122167	5.49174e-05	0.252371	0.530458	-0.914689
MYLK	0.173309	0.120385	0.173205	0.116396	0.132389	0.13501	0.25247	0.822011	-0.282771
RPS6KA2	6.4548e-05	0.101561	4.48943e-05	0.289086	0.226713	5.49174e-05	0.252565	5.07378	2.34306
LRRC20	6.4548e-05	0.142249	0.033134	0.130074	0.120654	0.129524	0.252574	2.16733	1.11592
NDUFAF4	1.95093	1.39665	1.5373	1.17795	1.21562	1.61577	0.252623	0.820766	-0.284958
ARIH2	0.0974948	0.0727884	4.48943e-05	0.113085	0.100268	0.0956709	0.252676	1.81429	0.859406
BRAP	0.251422	0.109094	0.16251	0.149046	0.0953979	0.081235	0.252958	0.622683	-0.683431
NSA2	5.6276	7.28387	3.69184	6.97549	7.96747	6.55225	0.253107	1.29463	0.372544
SH3BP4	0.0260106	0.0274712	0.0368904	0.0647185	0.0331441	0.133937	0.253133	2.56495	1.35893
GCC1	6.4548e-05	6.54187e-05	0.0512081	5.1994e-05	0.13892	0.238623	0.253294	7.35506	2.87874
TIMELESS	0.0200732	0.173572	0.157806	0.0418709	0.0320977	0.0457076	0.253373	0.34052	-1.55419
CDC26	6.4548e-05	1.3786	0.788974	2.25017	1.04596	1.10735	0.253544	2.03146	1.02252
FKBP3	9.54434	14.7269	13.0151	14.9151	17.3436	12.9828	0.253593	1.21335	0.278997
NDUFA13	2.3972	2.50876	2.03575	1.80106	2.11529	2.24693	0.253672	0.887862	-0.171592
GCLC	0.422692	0.42323	0.106619	0.511404	0.427997	0.50943	0.253783	1.52102	0.605036
NDUFA8	2.16759	2.90041	2.69469	2.86314	2.86273	3.06233	0.253804	1.13211	0.179011
SP1	0.795665	0.766626	0.587805	0.545796	0.598046	0.688775	0.253953	0.852342	-0.230496
FAF2	0.733364	0.246692	0.445002	0.954188	0.493964	0.752555	0.254054	1.54429	0.626946
ACTR2	4.9143	2.93327	5.18639	5.12901	5.62307	5.62302	0.254316	1.25634	0.329228
UMPS	1.15415	1.5614	1.84275	1.14765	1.16826	1.30247	0.254366	0.7938	-0.333152
DERA	6.4548e-05	0.354829	0.0436632	0.367752	0.170056	0.408275	0.254393	2.37377	1.24718
GTF2H2	0.0643592	0.141237	0.112057	5.1994e-05	0.0376007	0.11456	0.254512	0.479179	-1.06136
GTF2H2C	0.0602779	0.13228	0.104951	5.1994e-05	0.0352163	0.107295	0.254512	0.47919	-1.06133
GTF2H2C_2	0.0602779	0.13228	0.104951	5.1994e-05	0.0352163	0.107295	0.254512	0.47919	-1.06133
PTPN14	0.227599	0.129178	0.0948116	5.1994e-05	0.147223	0.0724717	0.255287	0.486609	-1.03917
HIP1R	1.64762	1.18995	1.61565	1.67647	1.98311	1.5655	0.255728	1.17332	0.230602
LRRFIP1	0.648809	0.659829	0.664231	0.362427	0.286281	0.709226	0.255879	0.688304	-0.538881
TXLNA	5.27865	5.12296	4.89569	5.15207	4.68548	4.2839	0.256023	0.923134	-0.115388
RBL2	6.4548e-05	0.600301	0.759391	0.696368	0.963924	0.778696	0.256034	1.79369	0.842934
ACAA1	0.101871	0.0824321	0.151168	0.140642	0.125524	0.167672	0.256069	1.29322	0.370969
RFC4	5.2367	5.08913	3.44657	3.05052	2.98016	4.62185	0.256186	0.773469	-0.370585
EFTUD2	14.8016	17.2118	21.2136	15.0093	15.7621	13.7319	0.256284	0.836104	-0.258245
SRSF8	0.538838	0.21743	0.730793	0.435787	0.268627	5.49174e-05	0.256382	0.473732	-1.07786
XRCC4	0.161805	6.54187e-05	0.208543	0.0753989	6.93913e-05	5.49174e-05	0.256405	0.203889	-2.29414
PTDSS1	6.4548e-05	6.54187e-05	4.48943e-05	0.000511067	0.00124684	5.49174e-05	0.256443	10.3672	3.37396
TACC2	6.4548e-05	0.00856298	0.00724546	0.0645636	0.0280507	0.00485232	0.256534	6.14041	2.61833
PSME3	12.4091	14.813	9.93289	9.04212	12.1744	8.81073	0.256688	0.808161	-0.307285
TF	0.173439	0.547846	0.0190033	5.1994e-05	6.93913e-05	5.49174e-05	0.256712	0.000238154	-12.0358
LYPLA1	5.58808	5.01943	5.70756	3.76343	4.78424	5.46143	0.256805	0.858661	-0.21984
LAMB1	0.466564	0.466661	0.331346	0.2919	0.387681	0.36638	0.257003	0.827127	-0.27382
SYNM	1.31114	0.624621	0.501146	0.96222	1.41073	1.25147	0.257495	1.4873	0.572699
HDDC2	0.493297	1.21358	0.791756	0.671681	0.433175	0.421779	0.257605	0.610988	-0.710784
TFCP2	0.420553	0.726255	0.685898	0.99809	1.12287	0.543905	0.257685	1.45406	0.540086
STX10	0.189269	0.302929	0.293053	0.252481	6.93913e-05	0.18082	0.257737	0.551886	-0.857557
PAFAH1B3	15.2897	18.1233	13.8899	15.4809	12.9503	12.728	0.257983	0.87012	-0.200714
KIF4A	0.375575	0.188897	1.99787	1.48205	2.12528	1.62084	0.258102	2.04039	1.02884
DNAJC7	2.68028	3.55422	2.4351	2.62042	2.36875	2.09753	0.258178	0.81742	-0.29085
F5	0.809699	0.813236	0.729548	0.81936	1.13007	0.857371	0.258286	1.19312	0.254742
SARS	10.1333	9.76759	8.47636	11.5457	9.72484	10.0761	0.258492	1.10464	0.143573
CHMP7	0.260445	0.067841	4.48943e-05	0.494432	0.151089	1.3749	0.259233	6.15362	2.62144
GSN	6.4548e-05	6.54187e-05	0.0142582	0.047112	0.0958483	5.49174e-05	0.259369	9.9398	3.31322
ELMOD2	1.0706	1.00676	0.840195	1.56218	1.58621	0.864129	0.259603	1.3753	0.459745
PNMA8A	0.0848917	0.130558	0.100603	5.1994e-05	0.124398	5.49174e-05	0.25963	0.393939	-1.34395
RPAP3	1.23131	0.767013	0.717532	0.605132	0.547734	0.801447	0.259632	0.719594	-0.474744
ACAP2	0.0182354	0.0187103	0.038231	0.0256677	6.93913e-05	0.0102179	0.259659	0.478273	-1.06409
STRIP1	0.140627	0.0146912	4.48943e-05	0.163647	0.111919	0.0881835	0.259726	2.34128	1.2273
ELP3	0.444867	0.669983	0.62833	0.743893	0.586282	0.767514	0.25981	1.20337	0.267079
DYNLL1	58.3744	10.8151	27.8427	63.9385	55.9453	41.8224	0.259859	1.66652	0.73684
LRRFIP2	0.1621	0.0237395	0.0489805	0.268829	0.058292	0.213898	0.259876	2.30397	1.20412
LANCL1	3.24223	3.11791	3.12705	4.57241	3.44078	3.32598	0.260107	1.19521	0.257263
PCCA	0.49575	0.315917	0.480351	0.744742	0.422064	0.57046	0.260173	1.34461	0.427191
MRPS24	0.208649	0.327377	0.117444	0.195433	0.429327	0.690815	0.260229	2.01321	1.0095
SMARCA2	0.738247	1.1173	1.01003	0.30052	0.919054	0.762013	0.26028	0.691515	-0.532168
TOE1	0.969642	0.716376	0.814644	0.863153	0.140484	0.533732	0.260421	0.614784	-0.701848
RAB21	4.0089	4.41532	4.14772	2.86858	4.10289	3.86012	0.260547	0.861569	-0.214961
MAPK3	0.414315	0.173016	0.221624	5.1994e-05	0.238777	0.168646	0.260674	0.503706	-0.989347
SSSCA1	0.39407	0.429691	0.331005	0.354	0.165117	0.348344	0.261295	0.751201	-0.41273
DHX9	50.4484	56.8043	45.4865	52.6598	63.0789	54.8685	0.261444	1.11698	0.159608
CHN1	0.269119	0.295743	0.248007	0.463301	0.318105	0.284236	0.261691	1.31096	0.390627
DPYSL5	5.76277	6.15174	6.20828	6.12682	5.48459	5.48339	0.262182	0.943276	-0.0842482
PTPN11	0.713581	0.593513	0.511837	0.709687	0.613664	0.838701	0.262683	1.18864	0.249311
NUDCD3	0.476223	0.859153	0.570215	0.450886	0.529831	0.397199	0.262856	0.723091	-0.467752
ZNF770	0.0119035	0.00857147	0.00818566	0.0409475	0.0276669	0.00643544	0.262857	2.61857	1.38878
ZSCAN21	0.0249287	6.54187e-05	4.48943e-05	0.019352	0.011905	0.046221	0.262859	3.09429	1.62961
FOXK2	0.144554	0.247997	0.167704	0.193976	0.0983908	0.087804	0.262888	0.678567	-0.559437
LUC7L2	7.78358	7.60551	6.56832	6.67385	6.07692	7.23109	0.262956	0.910028	-0.136017
SLC22A8	0.99611	0.896779	0.846889	0.470962	0.920651	0.748669	0.263144	0.781189	-0.356257
CEBPB	6.4548e-05	6.54187e-05	4.48943e-05	0.863404	6.93913e-05	0.304865	0.263368	6681.53	12.706
NVL	1.16061	0.990385	1.24932	1.26156	1.4971	1.1475	0.263539	1.14876	0.200083
WRN	0.0106752	0.00596098	0.0403307	5.1994e-05	6.93913e-05	0.00756299	0.263573	0.134892	-2.89012
RRP36	1.65154	1.65482	0.747919	0.850837	0.95	0.864157	0.26391	0.657328	-0.605315
ZEB2	0.160151	0.0366542	0.103364	0.098427	0.018887	5.49174e-05	0.263926	0.39101	-1.35472
DPP6	6.4548e-05	6.54187e-05	4.48943e-05	0.0403253	0.254081	0.0370206	0.263967	1895.37	10.8883
AIP	3.39011	1.98914	3.16149	4.51501	3.70963	2.84585	0.26407	1.2962	0.374286
KLF12	6.4548e-05	0.0192562	4.48943e-05	0.101396	6.93913e-05	0.0517557	0.264195	7.91203	2.98405
RPL35	86.6527	89.1206	120.908	77.4229	91.5225	77.2454	0.264365	0.829816	-0.269136
TERF2	1.19486	0.951088	1.09418	1.19012	2.10576	1.27724	0.264412	1.4114	0.497128
CUL3	1.70054	1.45734	1.32046	1.59359	2.22199	1.61714	0.264668	1.21311	0.278712
BRCC3	0.16656	0.0553963	4.48943e-05	0.386766	0.134956	0.11073	0.264876	2.84887	1.51039
SPTAN1	10.6966	10.73	8.7772	10.6151	11.981	10.7068	0.26536	1.10261	0.140918
DBT	0.427708	0.136619	0.336164	0.271097	0.0741179	0.144248	0.265398	0.543551	-0.879513
HDAC3	6.4548e-05	0.050013	0.187868	0.275948	0.0497715	0.291298	0.26573	2.5931	1.37468
RORB	0.188926	0.520766	0.053312	5.1994e-05	6.93913e-05	0.133017	0.266289	0.174493	-2.51876
DCUN1D1	0.018155	0.0766043	0.162904	0.227992	0.0875147	0.168757	0.266468	1.87944	0.910306
ERI3	0.936759	0.163121	0.689411	0.802184	0.823997	1.23325	0.266803	1.59808	0.676338
PRR5	6.4548e-05	0.0870348	4.48943e-05	0.169918	0.222966	5.49174e-05	0.266805	4.50906	2.17283
ANKRD26	0.0653315	0.062859	4.48943e-05	5.1994e-05	6.93913e-05	0.0305293	0.266882	0.239019	-2.06481
SAMD1	1.83722	1.90486	1.72235	1.82307	2.87653	2.17367	0.267013	1.25782	0.330925
PTPRS	0.0229785	0.0670956	4.48943e-05	5.1994e-05	6.93913e-05	5.49174e-05	0.267031	0.00195633	-8.99763
NDUFA5	10.9252	12.4304	10.827	12.1289	15.0607	11.7671	0.267188	1.13966	0.188605
TMX3	0.450925	0.143861	0.490383	0.575777	0.510081	0.496011	0.267244	1.45772	0.543711
RNF220	0.2193	6.54187e-05	0.373472	0.552553	0.17032	1.12087	0.267386	3.11003	1.63693
C9orf50	6.4548e-05	6.54187e-05	0.588237	0.522874	0.461591	0.496416	0.26791	2.51693	1.33167
PES1	6.57874	7.00754	6.19004	6.76137	9.53191	7.3066	0.268401	1.19334	0.255006
MTDH	6.25189	6.28355	5.11951	4.97365	5.59273	5.34791	0.268423	0.901406	-0.149751
COQ3	0.658887	6.54187e-05	0.47715	0.604861	0.676443	0.743243	0.268532	1.78201	0.833506
NEK3	6.4548e-05	0.147386	0.0875057	5.1994e-05	0.0421934	5.49174e-05	0.268884	0.180035	-2.47365
BBS2	6.4548e-05	6.54187e-05	4.48943e-05	0.106212	0.316142	5.49174e-05	0.268888	2415.68	11.2382
NCOR2	0.514475	0.0199268	0.286909	0.0507728	0.0272306	0.0959095	0.268926	0.21175	-2.23956
SNX4	0.215388	0.201418	0.291291	0.239104	0.379434	0.285499	0.269082	1.27671	0.352436
U2SURP	5.515	6.23726	4.36621	4.10055	5.11659	4.39549	0.26909	0.844537	-0.243768
SLC25A13	7.25959	8.33726	7.29884	7.99891	9.32875	7.85325	0.269323	1.09981	0.137255
ZNF302	0.0155331	0.00978791	0.0193994	0.0177912	6.93913e-05	5.49174e-05	0.269439	0.400612	-1.31972
LIMS4	0.10637	6.54187e-05	0.107557	0.131984	0.0956159	0.14729	0.269509	1.75189	0.808914
DDX27	5.97766	6.79679	5.66867	6.54394	7.91635	6.33498	0.26973	1.12753	0.173172
KDM5A	0.325261	0.168621	0.081304	0.0687196	0.119855	0.0656414	0.269882	0.441971	-1.17798
ESD	15.6337	16.1685	14.5306	13.1918	15.9157	11.9342	0.269996	0.885804	-0.17494
GSK3A	0.317122	0.444914	0.513795	0.431274	0.628118	0.526905	0.270148	1.24334	0.314225
CYP20A1	0.498819	0.303395	0.219405	0.424202	0.947388	0.433335	0.27017	1.76673	0.82108
GINS1	0.783505	0.523083	2.10768	0.335981	0.298273	0.569067	0.270224	0.352438	-1.50456
MRPS15	1.30909	1.53068	1.19228	1.53185	2.2176	1.411	0.270483	1.27986	0.355985
GATB	6.4548e-05	6.54187e-05	0.0159382	0.0391728	0.0301344	5.49174e-05	0.270786	4.31673	2.10994
DRG2	0.887427	1.51894	1.06445	1.68427	1.32994	1.332	0.27108	1.25222	0.324486
FASN	10.9182	13.063	10.2889	9.96666	10.558	9.98282	0.271383	0.890209	-0.167784
CCT6A	35.3306	47.2467	42.2565	40.1982	36.582	31.4092	0.271519	0.866668	-0.206449
MAB21L1	3.55946	3.09177	2.4754	4.19118	4.23056	2.85253	0.27164	1.23532	0.30488
CNN3	12.8644	13.784	12.3912	10.363	13.5109	10.6816	0.271663	0.885138	-0.176026
NUP37	1.04129	1.44703	1.71264	1.40454	1.85548	2.81593	0.271847	1.44633	0.532396
TUBB8	137.6	181.189	136.395	182.392	1.4327	2.06528	0.271903	0.408384	-1.292
ACSS3	6.4548e-05	0.159727	0.0521144	5.1994e-05	6.93913e-05	5.49174e-05	0.272107	0.000831986	-10.2312
HNRNPD	131.931	152.064	112.224	158.205	161.71	132.786	0.272114	1.14255	0.192262
ERBB4	0.0654153	0.175146	4.48943e-05	0.00212173	0.00604251	0.00281634	0.27274	0.0456372	-4.45365
KTI12	0.340694	0.390495	0.591588	0.44326	0.248703	0.245186	0.272919	0.708471	-0.49722
MFSD1	6.4548e-05	6.54187e-05	4.48943e-05	0.218255	6.93913e-05	0.0705812	0.273044	1652.2	10.6902
DLG1	0.0113105	0.0721127	0.0604932	0.0131695	0.01645	0.031441	0.273572	0.424278	-1.23692
NUP43	1.72147	3.24224	5.13015	2.41659	1.5968	1.69674	0.273794	0.565705	-0.821879
NINL	0.454147	6.54187e-05	0.145824	5.1994e-05	6.93913e-05	5.49174e-05	0.273806	0.00029382	-11.7328
CCHCR1	6.4548e-05	6.54187e-05	4.48943e-05	0.192333	0.0617726	5.49174e-05	0.273837	1453.5	10.5053
TSG101	4.78123	5.01727	4.34218	5.08527	5.6451	4.70811	0.27402	1.09178	0.126679
TBKBP1	6.4548e-05	6.54187e-05	4.48943e-05	5.1994e-05	0.0143739	0.00465087	0.274123	109.097	6.76947
PTGES3	58.23	65.1068	56.5758	51.5859	61.3666	49.8901	0.274129	0.90512	-0.143819
TENT5A	6.4548e-05	6.54187e-05	4.48943e-05	0.0328692	0.102595	5.49174e-05	0.274176	775.011	9.59807
C2	0.142823	6.54187e-05	0.141115	0.575942	0.165408	0.15647	0.274447	3.1613	1.66052
ARF1	23.298	6.54187e-05	17.4326	22.1385	26.286	23.4453	0.274556	1.76451	0.819269
NDUFS3	7.44673	6.63565	6.42973	7.54607	7.08447	7.26422	0.274727	1.06741	0.09411
LARS2	0.0789539	0.224755	0.158625	0.0848864	0.140242	0.0386655	0.274758	0.57057	-0.809524
RNF20	0.931622	1.41759	1.22681	1.04855	1.06461	0.822114	0.274787	0.820823	-0.284858
OR4K3	0.19409	0.0983207	0.205241	0.171904	6.93913e-05	0.09287	0.274912	0.532186	-0.909997
SNF8	1.45763	1.17822	1.37088	1.09521	0.971549	1.37692	0.275052	0.859473	-0.218476
CBWD3	0.0464207	6.54187e-05	0.119988	5.1994e-05	6.93913e-05	0.0109742	0.275558	0.0666502	-3.90725
CBWD2	0.0469326	6.54187e-05	0.121311	5.1994e-05	6.93913e-05	0.0110952	0.275559	0.0666425	-3.90741
CBWD1	0.0470523	6.54187e-05	0.121621	5.1994e-05	6.93913e-05	0.0111235	0.275559	0.0666407	-3.90745
CBWD6	0.04789	6.54187e-05	0.123786	5.1994e-05	6.93913e-05	0.0113215	0.27556	0.0666286	-3.90771
CBWD5	0.0546157	6.54187e-05	0.141171	5.1994e-05	6.93913e-05	0.0129115	0.275564	0.0665447	-3.90953
ERCC2	0.0252675	0.0842438	4.48943e-05	0.0391046	0.116432	0.0810524	0.275572	2.15953	1.11072
BCORL1	0.0623936	0.0681669	0.0218689	0.0368102	6.93913e-05	0.0413399	0.275583	0.513152	-0.962542
CD99	0.238784	0.755956	4.48943e-05	5.1994e-05	6.93913e-05	5.49174e-05	0.275591	0.000177227	-12.4621
NSRP1	0.02437	6.54187e-05	0.0771354	5.1994e-05	6.93913e-05	5.49174e-05	0.275671	0.00173576	-9.17022
XPNPEP1	1.17481	1.61196	1.73548	1.50179	1.87252	2.01419	0.27591	1.19155	0.252843
UPF1	1.43162	1.04862	0.980142	1.48321	1.58711	1.13279	0.276278	1.21464	0.280525
ARFIP1	0.267337	0.690947	0.644748	0.271662	0.518757	0.164578	0.277123	0.595745	-0.747234
VAT1L	6.4548e-05	6.54187e-05	4.48943e-05	5.1994e-05	0.314316	0.0978683	0.277168	2357.51	11.203
HIGD1A	2.79384	2.14522	2.13458	1.60332	2.38314	5.49174e-05	0.277296	0.563574	-0.827324
DTNB	0.00754888	0.00554651	4.48943e-05	0.0272514	0.00914174	0.00593733	0.277525	3.22143	1.6877
WNK2	0.0229378	0.052924	0.0377411	0.032582	0.0280742	0.0122491	0.27764	0.641755	-0.639906
CCDC9	0.193204	0.108399	0.119274	0.275139	0.242038	0.118443	0.277693	1.51023	0.594765
NUB1	6.4548e-05	6.54187e-05	0.109898	0.290771	0.087541	0.0578559	0.277705	3.96415	1.98701
CTSC	1.47984	1.73828	2.54009	1.42368	1.47576	1.44542	0.277801	0.75455	-0.406312
RCC1	24.1286	27.8606	21.7582	28.5287	32.2476	24.1522	0.277891	1.15161	0.203656
LZTS2	0.146942	6.54187e-05	0.045224	5.1994e-05	6.93913e-05	5.49174e-05	0.278436	0.000917139	-10.0906
IRF6	6.4548e-05	0.049132	0.159705	5.1994e-05	6.93913e-05	5.49174e-05	0.278476	0.000843953	-10.2106
C11orf68	6.4548e-05	6.54187e-05	0.0775845	0.14171	6.93913e-05	0.165301	0.27865	3.95139	1.98236
BICD2	0.155224	0.150403	0.0605085	0.142527	6.93913e-05	0.0128286	0.279075	0.4245	-1.23616
SMPD2	0.0156342	0.00714981	0.0052379	0.00545059	0.00457373	0.00393914	0.279075	0.498306	-1.0049
PIK3C3	0.0323678	0.0230929	0.0308628	0.180182	6.93913e-05	0.153527	0.279269	3.8666	1.95106
PHF21B	6.4548e-05	6.54187e-05	4.48943e-05	0.092213	6.93913e-05	0.0281635	0.279273	688.81	9.42796
CBSL	3.9685	6.54187e-05	3.84214	4.38519	4.88309	4.26684	0.279342	1.73289	0.793182
LBH	0.701126	0.783443	0.397723	0.522305	0.236833	0.544966	0.279578	0.692828	-0.529431
SGTA	6.63131	8.61846	8.11107	10.6402	9.10355	7.63816	0.279679	1.17213	0.229131
AGK	2.68767	3.61345	3.02367	3.67512	3.3994	3.43284	0.27984	1.12682	0.172258
DDX42	2.63449	3.51456	3.27064	3.52862	3.69878	3.34131	0.279938	1.12198	0.166048
CRELD1	0.137937	0.330664	0.0584888	0.144038	0.478427	0.389287	0.280003	1.9195	0.940734
CAD	7.47017	8.78372	7.11385	6.90392	7.57209	6.62002	0.280044	0.902784	-0.147546
ZC3HAV1L	6.4548e-05	6.54187e-05	4.48943e-05	0.0745372	6.93913e-05	0.246179	0.280149	1834.52	10.8412
ASAP1	0.0544942	0.0607878	0.0507012	0.225388	0.039942	0.135973	0.280365	2.41773	1.27366
ZC2HC1A	0.415481	0.437325	0.921503	0.856388	0.913824	0.724502	0.280663	1.40602	0.491617
PPP1CB	10.6621	13.8682	11.1084	12.4116	17.7335	13.0558	0.28071	1.21219	0.277615
EXOSC1	2.46526	0.492647	0.436343	0.483803	6.93913e-05	5.49174e-05	0.280821	0.142573	-2.81023
GNA11	0.892188	0.960966	0.76985	1.76511	1.22283	0.824423	0.2812	1.45343	0.539466
MFN1	0.0438018	6.54187e-05	0.022586	0.113201	0.160854	5.49174e-05	0.281275	4.12486	2.04434
HNRNPCL1	63.343	65.3709	53.8929	60.2749	83.1819	68.7957	0.281424	1.16235	0.217041
HNRNPCL3	63.343	65.3709	53.8929	60.2749	83.1819	68.7957	0.281424	1.16235	0.217041
HNRNPCL4	63.343	65.3709	53.8929	60.2749	83.1819	68.7957	0.281424	1.16235	0.217041
RABL3	0.172212	6.54187e-05	0.340279	5.1994e-05	0.0852567	5.49174e-05	0.281592	0.166545	-2.58602
FLOT1	1.76326	0.905175	1.79263	1.83838	1.77093	2.119	0.281643	1.28407	0.360724
NRAS	2.48659	1.99951	2.70959	1.90893	4.4443	4.84027	0.281687	1.55558	0.637457
ATOX1	6.4548e-05	0.508138	1.64286	1.65064	3.16334	0.667762	0.281689	2.54839	1.34959
LAMTOR5	0.509761	6.54187e-05	1.46962	1.59393	1.00276	1.26136	0.281691	1.94906	0.962776
ANKRD20A1	6.4548e-05	6.54187e-05	4.48943e-05	5.1994e-05	0.0232384	0.0779393	0.281985	578.916	9.17721
ANKRD20A3	6.4548e-05	6.54187e-05	4.48943e-05	5.1994e-05	0.0229816	0.0770781	0.281988	572.522	9.16119
ANKRD20A2	6.4548e-05	6.54187e-05	4.48943e-05	5.1994e-05	0.0222205	0.0745253	0.281996	553.57	9.11262
ANKRD20A4	6.4548e-05	6.54187e-05	4.48943e-05	5.1994e-05	0.0203906	0.068388	0.282018	508.007	8.9887
TRMT6	0.725146	0.838771	1.49594	0.713165	0.457937	0.836579	0.282424	0.656136	-0.607934
MRPL57	9.93687	2.9432	4.48943e-05	5.1994e-05	6.93913e-05	5.49174e-05	0.28246	1.3688e-05	-16.1567
DCXR	1.72359	1.29308	1.80888	1.68237	2.27447	1.77705	0.282505	1.18824	0.248821
CASZ1	0.132824	0.254764	0.110756	0.258323	0.194664	0.240597	0.282515	1.39178	0.476928
FOXO3	0.0497998	6.54187e-05	0.0276634	0.0149676	6.93913e-05	5.49174e-05	0.282583	0.194663	-2.36095
ACAD9	1.36353	1.80649	1.52383	1.81916	1.59328	1.87243	0.282832	1.12591	0.171094
TARBP2	0.147638	6.54187e-05	4.48943e-05	0.220985	0.175449	0.0318839	0.283301	2.89897	1.53554
POP1	2.12437	2.00969	2.30129	2.5754	2.12729	2.32259	0.283427	1.09167	0.126538
NSUN5	0.227796	0.32187	0.238227	0.102705	0.0143599	0.302231	0.283568	0.532174	-0.910029
GNAI3	2.69584	3.4238	1.43216	1.60216	1.90832	1.52142	0.283852	0.666318	-0.585717
NHLRC2	0.544077	0.375163	0.592804	0.352422	0.226257	0.52518	0.284014	0.730045	-0.453943
FBXL19	0.16148	0.553164	4.48943e-05	5.1994e-05	6.93913e-05	5.49174e-05	0.284035	0.000246684	-11.985
CDC27	0.844899	1.86017	0.754469	0.714075	0.542637	0.665645	0.284122	0.555669	-0.847702
SPAG7	1.2196	1.24135	1.26104	1.1246	0.875401	1.24715	0.284146	0.872425	-0.196897
ABHD10	2.4268	3.33517	2.67381	7.62463	4.47492	2.63596	0.284546	1.74679	0.804704
KIFAP3	0.499896	3.12555	3.96252	0.983796	1.03176	1.04276	0.284694	0.403049	-1.31097
LCLAT1	0.471816	0.62976	0.403968	0.518968	0.652977	0.634322	0.284901	1.19974	0.262727
NEDD4L	0.109966	0.0194431	0.0358972	0.0159932	6.93913e-05	0.0292437	0.28491	0.274075	-1.86736
BIRC5	0.25367	0.877367	4.48943e-05	5.1994e-05	6.93913e-05	5.49174e-05	0.285033	0.000155871	-12.6474
MIER1	6.4548e-05	6.54187e-05	0.0605847	0.011445	0.082348	0.186022	0.285055	4.60869	2.20436
OGDHL	6.4548e-05	6.54187e-05	0.0145105	0.0246435	6.93913e-05	0.0370964	0.285311	4.2218	2.07786
LEO1	0.616784	0.607782	0.608405	0.570431	0.620917	0.543437	0.285347	0.946434	-0.0794265
BOLA2B	13.2321	16.1439	12.7894	12.2001	12.1449	13.2868	0.285385	0.892482	-0.164105
FXR1	4.76594	5.66218	5.29053	4.78846	5.2299	4.37475	0.285466	0.915672	-0.127098
NUDT5	12.0606	12.3462	10.8108	15.0539	13.2408	11.4429	0.285714	1.12835	0.174209
MEIS3	6.4548e-05	6.54187e-05	4.48943e-05	0.141675	0.0406549	5.49174e-05	0.285918	1043.03	10.0266
PI4K2A	0.183881	6.54187e-05	0.0580509	0.0348846	0.467839	0.281548	0.285928	3.24082	1.69636
PLRG1	2.36641	2.43831	2.46184	3.28041	2.66359	2.42413	0.285959	1.15159	0.203632
MSN	16.4239	19.2915	20.2616	22.2161	22.3215	18.1183	0.286011	1.11931	0.162613
IARS	9.17549	10.3006	9.25083	7.94349	9.38353	9.23082	0.286187	0.924492	-0.113268
DZANK1	1.65817	1.24734	1.09483	1.03385	1.25915	0.971746	0.286246	0.816117	-0.293153
PRKAR1A	0.877367	0.63578	0.937694	0.793769	0.523095	0.685179	0.286262	0.81688	-0.291804
EIF4EBP2	0.103382	0.171948	0.105789	0.226375	0.126518	0.165051	0.2863	1.35901	0.442558
SURF6	3.8902	2.77607	4.3372	6.36707	5.36626	3.26151	0.286472	1.36274	0.446509
UNG	0.224345	0.212851	0.225219	5.1994e-05	0.181529	0.202969	0.286553	0.580527	-0.784564
RAB4B	6.4548e-05	6.54187e-05	0.0420966	5.1994e-05	0.0876873	0.0725687	0.286787	3.79638	1.92462
CCNB1	0.182564	6.54187e-05	0.0518378	5.1994e-05	6.93913e-05	5.49174e-05	0.286969	0.000751929	-10.3771
CPNE3	1.97122	1.05465	1.41808	1.87924	1.87803	1.83523	0.287163	1.25845	0.331653
GRIK3	6.4548e-05	6.54187e-05	0.00336263	0.0110539	6.93913e-05	0.0300903	0.287244	11.8003	3.56075
MTA2	6.34021	6.14457	5.92765	6.2929	6.63762	6.16462	0.287317	1.03708	0.0525254
CHGB	0.042804	6.54187e-05	4.48943e-05	0.0250088	0.0319694	0.125272	0.287501	4.24685	2.08639
SNTB2	6.4548e-05	0.0178313	0.0668423	0.151294	0.146492	5.49174e-05	0.287693	3.51484	1.81346
AKAP8L	2.14643	2.12432	1.86996	1.98212	1.78349	1.96721	0.287724	0.933575	-0.099162
SREK1	2.98102	3.99852	2.48116	3.92237	4.51955	3.19086	0.28773	1.22959	0.298178
GALNT7	6.4548e-05	0.0951085	0.0511575	0.0182662	0.194819	0.175862	0.287761	2.65801	1.41035
REXO1	0.000792096	1.08986	1.00068	0.0137479	0.0226039	0.540058	0.287878	0.275618	-1.85926
ARHGEF11	0.0663665	6.54187e-05	0.0625229	5.1994e-05	0.00441397	0.0317372	0.28791	0.280743	-1.83268
RMND1	0.995128	0.770518	1.00651	0.832931	1.58166	1.28988	0.287975	1.33631	0.418256
FBXO21	0.0993876	6.54187e-05	0.0988973	0.07588	0.112824	0.164997	0.28811	1.78321	0.834478
PTCD3	1.44083	1.09625	1.25464	1.33478	1.34183	1.7753	0.288623	1.17411	0.231572
PELP1	6.57059	8.3997	6.66148	7.48652	8.99491	7.91499	0.28867	1.1278	0.173517
SLC35B2	0.211829	6.54187e-05	0.177482	0.171551	0.378319	0.183481	0.288677	1.8834	0.913341
CCDC30	0.310345	0.323115	0.163178	5.1994e-05	0.280517	0.15461	0.289113	0.54627	-0.872315
CCDC71L	0.150505	6.54187e-05	0.207945	0.216636	0.263958	0.148107	0.289209	1.75362	0.810339
DDX31	1.20848	1.55123	0.613036	1.09052	0.574114	0.457035	0.289313	0.629062	-0.668725
VDAC2	55.6886	55.9012	42.0575	45.1276	48.8901	39.3972	0.28936	0.868319	-0.203703
PFN1	204.432	260.031	189.131	182.755	206.631	171.382	0.289637	0.857976	-0.220992
WDR47	0.0290456	0.0177842	0.151273	0.0499149	0.210724	0.175302	0.289757	2.20058	1.13788
WDR55	0.048167	6.54187e-05	0.0532818	0.0641441	0.0569041	0.0526817	0.289822	1.71139	0.775165
SPG11	6.4548e-05	1.46575	0.405301	0.000927495	6.93913e-05	5.49174e-05	0.289834	0.000562126	-10.7968
UBR7	0.433253	0.445002	0.939156	1.0131	0.748438	0.775814	0.290126	1.39614	0.48144
DAZAP1	6.33557	7.3768	5.4347	8.11461	13.9363	6.59753	0.290408	1.49623	0.581331
TMEM9	0.253516	0.399538	4.48943e-05	5.1994e-05	0.124699	0.0329679	0.290655	0.241493	-2.04995
LDHA	87.2174	104.616	84.8924	87.7824	87.1937	72.2507	0.290655	0.8934	-0.162621
FOXJ3	0.258717	6.54187e-05	0.0781432	5.1994e-05	0.0102696	5.49174e-05	0.29107	0.0307976	-5.02104
SEC23B	0.762189	0.592002	0.61072	0.713728	0.732205	0.747737	0.291234	1.11642	0.158883
IARS2	1.72742	1.99241	2.5105	2.51459	2.38075	2.30916	0.291356	1.15636	0.209589
NOL4L	6.4548e-05	0.0489966	4.48943e-05	0.0295377	0.0387356	0.0500431	0.291368	2.4094	1.26868
RPS6KA1	6.4548e-05	0.0190912	0.0904705	0.185738	6.93913e-05	0.193371	0.291377	3.45883	1.79028
PDK1	0.511258	0.223198	0.343767	0.266785	0.19689	0.26099	0.291611	0.672092	-0.57327
ALDH3A2	1.43987	1.52558	1.39856	1.40513	1.41903	1.1033	0.291744	0.899967	-0.152056
LPGAT1	0.137213	0.115502	0.376072	0.430119	0.32076	0.24754	0.292032	1.58785	0.667074
EXOSC3	4.82535	5.23899	4.32276	4.51627	6.18355	5.90842	0.292064	1.15438	0.207124
ABCC4	0.08991	6.54187e-05	4.48943e-05	0.737594	0.0807908	0.153225	0.292137	10.7932	3.43205
BCAR1	6.4548e-05	6.54187e-05	4.48943e-05	5.1994e-05	0.014475	0.00395538	0.292236	105.697	6.7238
SRSF11	9.37895	8.74505	9.06194	11.8137	10.0297	8.91343	0.29239	1.13135	0.17805
PSPH	1.0473	1.22897	0.922334	0.984596	1.38826	1.56197	0.2925	1.23017	0.298863
MRPS34	2.11287	2.28143	1.59399	2.02397	1.59784	1.28578	0.292793	0.819531	-0.28713
EXOSC4	3.92377	4.53284	4.46372	4.57357	5.01551	4.33649	0.292882	1.0778	0.108094
POLA2	0.205178	0.100961	0.041983	5.1994e-05	0.0943782	0.0464081	0.292955	0.404567	-1.30555
EIF1AY	8.95973	5.20237	7.9745	5.05837	7.42697	4.30615	0.293021	0.75854	-0.398702
EIF1AX	8.31975	4.83077	7.40489	4.69706	6.89647	3.99857	0.293021	0.75854	-0.398702
RPP38	0.4023	0.59471	0.289842	1.11708	0.442471	0.594697	0.293111	1.67405	0.743341
DYNC1H1	7.57191	8.59306	6.96952	8.6106	9.03036	7.72311	0.293112	1.09637	0.132741
KYNU	1.03018	0.555409	4.48943e-05	0.743774	1.13993	0.960079	0.293231	1.79347	0.84275
RABGAP1	0.530075	0.742113	0.618423	0.859518	0.697359	0.652649	0.293253	1.16868	0.224884
RWDD1	1.19873	1.31396	0.852014	0.821248	1.09057	0.842345	0.293348	0.818544	-0.288868
DDX6	6.35797	6.64806	5.08295	6.36145	4.59115	3.75662	0.293422	0.81316	-0.298389
HINT2	3.16219	3.25769	2.71199	3.8681	3.70325	2.87994	0.29373	1.14449	0.1947
RRP1	5.1788	6.6575	5.77796	5.44625	7.9313	7.59307	0.294171	1.19055	0.251625
SCAMP1	2.09171	3.19783	2.45507	3.12174	4.08399	2.56	0.294459	1.26097	0.334535
SPTLC3	6.4548e-05	6.54187e-05	4.48943e-05	0.255367	0.968452	5.49174e-05	0.294543	6999.13	12.773
[truncated: 4,106 more rows]
